# Supplementary material for: Aryl hydrocarbon receptor is a proviral host factor and a candidate pan-SARS-CoV-2 therapeutic target
Source: Sci Adv. 2023 May 31;9(22):eadf0211. doi: 10.1126/sciadv.adf0211 (PMC10413656; doi:10.1126/sciadv.adf0211)
Supplement: Supplementary file 2 — Table S1 [file sciadv.adf0211_table_s1.zip]

Archive with 1 entries (1 files):
- adf0211_Table_S1.xlsx
