# Supplementary material for: Aryl hydrocarbon receptor is a proviral host factor and a candidate pan-SARS-CoV-2 therapeutic target
Source: Sci Adv. 2023 May 31;9(22):eadf0211. doi: 10.1126/sciadv.adf0211 (PMC10413656; doi:10.1126/sciadv.adf0211)
Supplement: Supplementary file 2 — Table S1 [file sciadv.adf0211_table_s1.zip › adf0211_Table_S1.xlsx]

## Sheet: 嗅皮层total
FeatureID	FeatureName	15183_HM Average	15183_HM Log2 Fold Change	15183_HM P-Value	16015_HM Average	16015_HM Log2 Fold Change	16015_HM P-Value	16149_HM_1 Average	16149_HM_1 Log2 Fold Change	16149_HM_1 P-Value	16271_HM Average	16271_HM Log2 Fold Change	16271_HM P-Value
ENSMMUG00000012459	A1BG	0.00129667	0.0992273	1	0.00661728	2.64953	0.306577	0.00160886	0.510809	1	0.000874755	-0.754099	1
ENSMMUG00000022680	A2ML1	0	0.421155	1	0	2.06456	1	0	0.832737	1	0.000874755	1.56783	0.849398
ENSMMUG00000010194	A4GALT	0.0401967	0.135753	1	0.00992593	-1.66336	0.240163	0.0289595	-0.42713	1	0.0489863	0.672799	0.57149
ENSMMUG00000022036	AAAS	0.0181533	-0.821701	0.546481	0.0794074	1.77768	0.00862712	0.024133	-0.296546	1	0.0271174	-0.187058	0.979965
ENSMMUG00000011117	AACS	0.01167	-0.871626	0.56717	0.0363951	1.09494	0.265044	0.0209152	0.148239	1	0.0209941	0.124222	1
ENSMMUG00000019473	AADAT	0.00907667	0.836193	0.785659	0.00661728	0.562064	0.937251	0.00643545	0.247775	1	0.00437378	-0.654563	0.848638
ENSMMUG00000041415	AAGAB	0.0298233	-0.24181	0.962472	0.0330864	0.0482625	1	0.0434393	0.470167	0.961074	0.0332407	-0.077506	1
ENSMMUG00000007868	AAK1	0.0829867	-0.111066	1	0.148889	0.894639	0.096783	0.0675723	-0.455243	0.911615	0.0874755	-0.0218869	1
ENSMMUG00000010119	AAMDC	0.11281	0.429376	0.614924	0.0860247	-0.0631912	1	0.0852698	-0.119734	1	0.0831017	-0.230913	0.878911
ENSMMUG00000022812	AAMP	0.12059	0.00420066	1	0.109185	-0.128744	1	0.144798	0.351847	0.901265	0.111094	-0.193722	0.904935
ENSMMUG00000018970	AANAT	0	0.421155	1	0	2.06456	1	0.00160886	2.83274	0.901265	0	-0.432171	1
ENSMMUG00000020691	AAR2	0.0246367	0.283652	0.962472	0.0231605	0.257209	0.945591	0.0209152	-0.00376392	1	0.0201194	-0.169136	1
ENSMMUG00000021653	AARS1	0.12448	0.226652	0.910993	0.188593	0.894639	0.0951056	0.0965318	-0.247753	1	0.0909745	-0.459392	0.580147
ENSMMUG00000014387	AARS2	0.02334	-0.0313568	1	0.0529383	1.39714	0.0618883	0.0273507	0.274742	1	0.0157456	-0.884683	0.401731
ENSMMUG00000016360	AASDH	0.0440867	-0.79829	0.365148	0.188593	1.79326	0.000581565	0.0788343	0.26714	1	0.0489863	-0.738832	0.337227
ENSMMUG00000010990	AASDHPPT	0.173753	-0.273519	0.846269	0.264691	0.464835	0.396966	0.223632	0.207133	1	0.189822	-0.131592	0.968502
ENSMMUG00000044304	AASS	0.07002	-0.232113	0.979043	0.102568	0.449854	0.557801	0.0740077	-0.11252	1	0.0831017	0.108397	1
ENSMMUG00000021669	AATF	0.0298233	-0.420147	0.773386	0.0330864	-0.105361	1	0.0450482	0.350868	1	0.0411135	0.198595	0.935631
ENSMMUG00000015514	AATK	0.20617	-0.0674882	1	0.387111	1.00763	0.0308337	0.205935	-0.062926	1	0.177575	-0.421524	0.581943
ENSMMUG00000046237	ABAT	0.125777	-1.10369	0.0113782	0.337482	0.62436	0.203647	0.33947	0.746877	0.223409	0.218689	-0.143622	0.931492
ENSMMUG00000020608	ABCA1	0.00907667	-0.163807	1	0.00661728	-0.208454	0.98624	0.0225241	1.65217	0.224126	0.00612329	-1.01713	0.499445
ENSMMUG00000021434	ABCA2	0.512183	-0.0671311	1	1.32346	1.60089	8.86e-05	0.476224	-0.193735	1	0.362149	-0.827961	0.070339
ENSMMUG00000019242	ABCA3	0.00389	-0.0382763	1	0.00992593	1.60513	0.365132	0.00482659	0.373306	1	0.00349902	-0.432171	0.940526
ENSMMUG00000013858	ABCA4	0.00129667	-0.578845	1	0	-0.105361	1	0.00482659	1.24777	1	0.00349902	0.567829	1
ENSMMUG00000018608	ABCA5	0.0181533	-1.99388	0.00739936	0.301086	3.21309	1.62e-10	0.0418304	-0.621829	0.911902	0.0367397	-1.0503	0.169648
ENSMMUG00000018592	ABCA6	0.00259333	0.198763	1	0.00992593	2.4796	0.168282	0.00160886	-0.167263	1	0.00174951	-0.654563	0.904935
ENSMMUG00000015303	ABCA7	0.0142633	0.0519216	1	0.0397037	1.85811	0.0206161	0.0144798	0.110271	1	0.0078728	-1.15464	0.295084
ENSMMUG00000018587	ABCA8	0.30342	1.00765	0.024117	0.327556	0.901066	0.0920602	0.1271	-0.715699	0.675527	0.117217	-1.04535	0.0301544
ENSMMUG00000044129	ABCA9	0.00907667	-0.436826	0.923965	0.00330864	-1.06472	0.538916	0.00643545	-0.845335	0.935546	0.0201194	1.45235	0.123736
ENSMMUG00000010788	ABCB1	0.37344	0.769533	0.191885	0.046321	-2.53634	0.00354588	0.152842	-0.919922	0.510427	0.300916	0.361657	0.735592
ENSMMUG00000022094	ABCB10	0.0129667	0.180147	1	0.0132346	0.386492	1	0.0128709	0.195307	1	0.0113718	-0.148378	1
ENSMMUG00000015619	ABCB7	0.0596467	0.452182	0.692662	0.0562469	0.315626	0.786594	0.0482659	0.0320462	1	0.0384892	-0.494907	0.636553
ENSMMUG00000020442	ABCB8	0.0129667	-0.248696	0.998616	0.0198519	0.586517	0.749562	0.024133	0.925847	0.776771	0.0113718	-0.624816	0.709253
ENSMMUG00000005301	ABCB9	0.00518667	-1.90077	0.0820252	0.0893333	3.11703	1.2e-06	0.0128709	-0.5209	1	0.0122466	-0.847208	0.546616
ENSMMUG00000015569	ABCC10	0.00907667	-2.00511	0.0314182	0.119111	2.44113	9.75e-05	0.0257418	-0.346586	1	0.0288669	-0.251599	0.947296
ENSMMUG00000023764	ABCC2	0.00129667	0.836193	1	0	1.06456	1	0	-0.167263	1	0.00174951	1.15279	0.928113
ENSMMUG00000003414	ABCC3	0	-2.48574	0.279207	0.0132346	1.92706	0.232284	0.00482659	0.247775	1	0.00612329	0.567829	0.967414
ENSMMUG00000021807	ABCC4	0.0246367	0.158121	1	0.0397037	0.983644	0.286515	0.0225241	0.0117075	1	0.0183699	-0.496301	0.773849
ENSMMUG00000005515	ABCC5	0.0181533	-1.27187	0.191807	0.185284	3.11609	1.53e-08	0.0305684	-0.368897	1	0.0183699	-1.46459	0.0505497
ENSMMUG00000041962	ABCC6	0.01167	0.655621	0.871465	0.00661728	0.0645643	1	0.00321773	-1.16726	0.896657	0.0104971	0.460914	0.881368
ENSMMUG00000023581	ABCC8	0.00518667	-2.48574	0.00491228	0.138963	3.28138	9.88e-10	0.0273507	0.048466	1	0.0131213	-1.43217	0.068719
ENSMMUG00000020806	ABCC9	0.0103733	-1.29156	0.509908	0.00661728	-1.37284	0.608858	0.0305684	0.569703	1	0.0323659	0.908866	0.581946
ENSMMUG00000012746	ABCD1	0.01945	0.0992273	1	0.0231605	0.479602	0.816785	0.0273507	0.754735	0.896657	0.0131213	-0.754099	0.603821
ENSMMUG00000014007	ABCD2	0	-2.3862	0.279207	0.00992593	1.60513	0.365132	0.00643545	0.832737	1	0.00524853	0.375184	1
ENSMMUG00000014013	ABCD3	0.09725	-0.3862	0.7524	0.198519	0.860875	0.129603	0.120665	0.0253824	1	0.113718	-0.119847	1
ENSMMUG00000004041	ABCD4	0.111513	0.15674	0.980759	0.284543	1.80015	0.000489587	0.0981407	-0.0834311	1	0.0533601	-1.34834	0.0129143
ENSMMUG00000004433	ABCE1	0.137447	0.168269	0.960368	0.135654	0.134954	0.911131	0.136753	0.150478	1	0.111969	-0.28513	0.795725
ENSMMUG00000001886	ABCF1	0.130963	0.531338	0.463339	0.105877	0.0977312	0.947481	0.0852698	-0.301118	1	0.0900998	-0.278626	0.842093
ENSMMUG00000006679	ABCF2	0.0168567	-0.415346	0.863557	0.0165432	-0.208454	1	0.024133	0.247775	1	0.0253679	0.387257	0.849398
ENSMMUG00000006558	ABCF3	0.04668	-0.346671	0.846269	0.0893333	0.795104	0.229984	0.0772254	0.614557	0.73652	0.0437378	-0.5671	0.509957
ENSMMUG00000018058	ABCG1	0.0246367	-0.796075	0.57757	0.0628642	0.847334	0.336263	0.0289595	-0.473924	1	0.0481115	0.542294	0.693822
ENSMMUG00000008797	ABCG2	0.479767	0.727612	0.243425	0.0529383	-2.74582	0.00195907	0.201108	-0.91279	0.540093	0.400638	0.410179	0.657119
ENSMMUG00000013799	ABCG4	0.00518667	-0.504844	0.933341	0.0363951	3.06456	0.000428985	0.00804432	0.247775	1	0.00174951	-2.23953	0.0825032
ENSMMUG00000002388	ABHD1	0.00259333	0.68419	1	0.00330864	1.4796	0.736596	0.00160886	0.247775	1	0.00174951	-0.169136	1
ENSMMUG00000055296	ABHD10	0.04668	0.154875	1	0.0496296	0.283205	0.828689	0.0321773	-0.489191	0.988061	0.046362	0.152792	0.982085
ENSMMUG00000014557	ABHD11	0.0376033	-0.31581	0.910993	0.0694815	0.769108	0.276913	0.0498748	0.218028	1	0.0411135	-0.20476	0.941681
ENSMMUG00000009201	ABHD12	0.145227	-0.472911	0.557374	0.327556	0.950197	0.0397021	0.209152	0.215109	1	0.166203	-0.272595	0.800345
ENSMMUG00000014667	ABHD12B	0	0.421155	1	0.00330864	4.06456	0.276672	0	0.832737	1	0	-0.432171	1
ENSMMUG00000008039	ABHD13	0.0285267	-0.20503	0.987024	0.0397037	0.425154	0.733032	0.0418304	0.521536	0.901265	0.0279922	-0.318514	0.868303
ENSMMUG00000019657	ABHD14B	0.01556	-0.0878583	1	0.00661728	-0.905062	0.522754	0.0321773	1.36707	0.245158	0.0122466	-0.654563	0.671577
ENSMMUG00000019670	ABHD15	0	0.421155	1	0	2.06456	1	0	0.832737	1	0.000874755	1.56783	0.849398
ENSMMUG00000015686	ABHD16A	0.08558	-0.431619	0.662963	0.248148	1.44831	0.00113045	0.106185	-0.0200367	1	0.0874755	-0.474399	0.515213
ENSMMUG00000011854	ABHD16B	0	0.421155	1	0	2.06456	1	0.00160886	2.83274	0.901265	0	-0.432171	1
ENSMMUG00000016539	ABHD17A	0.32287	-0.192376	0.941181	0.426815	0.297398	0.568415	0.28316	-0.410464	0.901265	0.401513	0.296975	0.68003
ENSMMUG00000018880	ABHD17B	0.14393	-0.0661105	1	0.102568	-0.557487	0.576198	0.185019	0.414594	0.901265	0.146084	-0.0510807	1
ENSMMUG00000020931	ABHD18	0.0103733	-0.109359	1	0.00992593	0.110368	1	0.0176975	0.894138	0.901265	0.00962231	-0.37077	0.914962
ENSMMUG00000014414	ABHD2	0.14004	-0.892809	0.0686015	0.400346	0.948178	0.0369977	0.242938	0.117769	1	0.235309	0.0709975	1
ENSMMUG00000004382	ABHD3	0.153007	0.299165	0.810402	0.234914	0.977101	0.091831	0.1271	-0.0645031	1	0.0944736	-0.735449	0.279015
ENSMMUG00000009441	ABHD4	0.0220433	-0.0527758	1	0.0330864	0.691106	0.574582	0.0273507	0.358806	1	0.0192446	-0.400462	0.862914
ENSMMUG00000001031	ABHD5	0.0674267	0.266433	0.910993	0.0330864	-0.797932	0.46521	0.0756166	0.475185	0.901265	0.0524853	-0.282793	0.870817
ENSMMUG00000006315	ABHD6	0.0778	0.623972	0.546612	0.175358	1.99927	0.000610434	0.0305684	-1.04501	0.600457	0.0288669	-1.39999	0.038611
ENSMMUG00000009656	ABHD8	0.0648333	-0.491382	0.615466	0.112494	0.493408	0.435274	0.115838	0.613171	0.636517	0.0743542	-0.300527	0.817851
ENSMMUG00000005078	ABI1	0.184127	-0.210136	0.923965	0.132346	-0.667996	0.35706	0.225241	0.174627	1	0.229186	0.271358	0.764669
ENSMMUG00000000312	ABI2	0.22173	-0.622222	0.265909	0.65842	1.29691	0.000959653	0.315337	0.0369367	1	0.273798	-0.284755	0.759589
ENSMMUG00000002437	ABI3	0.102437	-0.0448191	1	0.0595556	-0.82706	0.278668	0.109403	0.0832808	1	0.117217	0.269605	0.808396
ENSMMUG00000053648	ABITRAM	0.0363067	-0.163807	1	0.0628642	0.80153	0.283788	0.0402216	0.041324	1	0.0367397	-0.195731	0.942129
ENSMMUG00000012499	ABL1	0	-1.90077	0.684168	0.00661728	1.64953	0.487155	0.00643545	1.5697	0.872616	0.00262427	-0.239526	1
ENSMMUG00000006262	ABL2	0.00518667	-0.0642715	1	0.0165432	1.94909	0.131434	0.00482659	-0.0741532	1	0.00437378	-0.547648	0.904935
ENSMMUG00000022524	ABLIM1	0.0440867	0.99585	0.174417	0.0132346	-0.880294	0.437213	0.00965318	-1.58873	0.223983	0.0314912	0.285429	0.904935
ENSMMUG00000013984	ABLIM2	0.00129667	-0.74877	1	0.00992593	2.25721	0.27186	0	-1.48919	1	0.00437378	0.830864	0.858972
ENSMMUG00000021657	ABLIM3	0.0829867	-0.420663	0.699161	0.0860247	-0.262697	0.906256	0.0868786	-0.310715	1	0.132963	0.645308	0.237086
ENSMMUG00000015100	ABO	0.01556	0.873668	0.657466	0.00330864	-0.842326	0.652192	0.00482659	-0.974618	0.901265	0.0122466	0.387257	0.904935
ENSMMUG00000008130	ABR	0.234697	-0.372546	0.670492	0.453284	0.774345	0.0807295	0.32499	0.245408	1	0.254554	-0.267486	0.773849
ENSMMUG00000061250	ABRACL	0	-0.900773	0.962472	0.00330864	2.06456	0.608858	0.00160886	0.832737	1	0.00174951	0.567829	1
ENSMMUG00000030337	ABRAXAS1	0.00648333	-0.851863	0.750236	0.0198519	1.06456	0.459014	0.0144798	0.510809	1	0.0113718	-0.0171334	1
ENSMMUG00000012501	ABRAXAS2	0.03501	-0.356452	0.857092	0.0297778	-0.446398	0.736596	0.0514836	0.369337	1	0.0472368	0.240664	0.898069
ENSMMUG00000060813	ABT1	0.0285267	-0.20503	0.987024	0.0297778	-0.005825	1	0.0434393	0.595698	0.871596	0.0297417	-0.185531	0.970001
ENSMMUG00000000166	ABTB1	0.05446	-0.660375	0.38513	0.162123	1.25721	0.0108933	0.0900964	0.27331	1	0.0664814	-0.374838	0.703603
ENSMMUG00000058619	ABTB2	0.0298233	0.25123	0.983322	0.0363951	0.605133	0.554927	0.024133	-0.121459	1	0.0236184	-0.268672	0.941681
ENSMMUG00000000990	ACAA1	0.0518667	-0.488079	0.640482	0.0860247	0.427134	0.558402	0.0772254	0.257623	1	0.0691057	0.0442672	1
ENSMMUG00000003040	ACAA2	0.05057	0.084872	1	0.0496296	0.09878	0.98398	0.0482659	0.00557395	1	0.0481115	-0.0342069	1
ENSMMUG00000009349	ACACA	0.00907667	0.0288379	1	0.0363951	2.56206	0.00537186	0.00965318	0.180661	1	0.00262427	-2.07603	0.0994275
ENSMMUG00000022698	ACACB	0.00907667	0.0288379	1	0.0165432	1.12596	0.418151	0.011262	0.44042	1	0.00699804	-0.584174	0.888989
ENSMMUG00000008336	ACAD10	0.302123	-0.451631	0.505863	0.380494	-0.00671308	1	0.432784	0.228315	1	0.412884	0.182062	0.858972
ENSMMUG00000054158	ACAD11	0.00778	-0.980943	0.657466	0.0363951	1.64953	0.0959786	0.0160886	0.247775	1	0.0131213	-0.239526	0.998183
ENSMMUG00000007107	ACAD8	0.0103733	-1.24181	0.214392	0.0297778	0.579138	0.62208	0.0289595	0.526076	0.988061	0.0253679	0.304795	0.904935
ENSMMUG00000006338	ACAD9	0.03112	0.0650116	1	0.0363951	0.38274	0.803962	0.0321773	0.137592	1	0.0279922	-0.195132	0.968502
ENSMMUG00000007220	ACADM	0.04279	-0.767506	0.360421	0.125728	1.12115	0.056445	0.0804432	0.396638	0.952278	0.0577338	-0.296819	0.849398
ENSMMUG00000020648	ACADS	0.0414933	0.315802	0.89725	0.0595556	0.903101	0.220451	0.024133	-0.626694	0.901265	0.0323659	-0.228637	0.930335
ENSMMUG00000000684	ACADSB	0.07002	-0.321047	0.838736	0.129037	0.749868	0.217187	0.0788343	-0.0856489	1	0.0831017	-0.00707973	1
ENSMMUG00000010538	ACADVL	0.154303	0.0519216	1	0.215062	0.601164	0.265205	0.165713	0.184449	1	0.12334	-0.452349	0.506876
ENSMMUG00000000554	ACAN	0	0.421155	1	0.00330864	4.06456	0.276672	0	0.832737	1	0	-0.432171	1
ENSMMUG00000006211	ACAP1	0	-0.163807	1	0.00330864	3.06456	0.418151	0	0.247775	1	0.000874755	0.567829	1
ENSMMUG00000013092	ACAP2	0.251553	-0.217067	0.910993	0.423506	0.681329	0.143417	0.342688	0.374532	0.878675	0.23181	-0.442978	0.468441
ENSMMUG00000013862	ACAP3	0.0337133	-2.04796	3.93e-05	0.297778	1.69584	0.000125546	0.165713	0.738761	0.408111	0.0918493	-0.48561	0.547242
ENSMMUG00000019058	ACBD3	0.0946567	0.430936	0.687432	0.0727901	-0.0412303	1	0.0643545	-0.301564	1	0.0734794	-0.110243	1
ENSMMUG00000013589	ACBD4	0.0103733	-0.216275	1	0.0430123	2.34836	0.00610228	0.00804432	-0.536496	1	0.0078728	-0.86513	0.620567
ENSMMUG00000016410	ACBD5	0.149117	0.094261	1	0.158815	0.195458	0.797308	0.149624	0.0973074	1	0.130339	-0.208977	0.876889
ENSMMUG00000012051	ACBD6	0.0492733	0.198763	0.980206	0.0860247	1.13295	0.0842216	0.0418304	-0.0988757	1	0.0332407	-0.654563	0.471913
ENSMMUG00000040456	ACBD7	0.08947	-0.269741	0.895325	0.165432	0.800352	0.148565	0.117447	0.247775	1	0.089225	-0.338127	0.754015
ENSMMUG00000009805	ACD	0.01556	0.263614	1	0.0165432	0.479602	0.786594	0.0144798	0.154665	1	0.0122466	-0.280168	0.995907
ENSMMUG00000012608	ACE	0.102437	-0.601212	0.374523	0.215062	0.703817	0.180334	0.128709	-0.167263	1	0.156581	0.245901	0.825918
ENSMMUG00000045740	ACER2	0.107623	-0.50394	0.751952	0.0496296	-1.53163	0.18497	0.0723989	-1.12348	0.492817	0.225687	1.41471	0.00735198
ENSMMUG00000018168	ACER3	0.08169	0.00330285	1	0.178667	1.35407	0.0124144	0.0563102	-0.633962	0.860079	0.0708552	-0.332007	0.808327
ENSMMUG00000058568	ACHE	0.0129667	-1.34823	0.0920596	0.135654	2.99745	8.78e-10	0.0225241	-0.410119	1	0.0166203	-1.15464	0.109155
ENSMMUG00000012979	ACIN1	0.14393	-0.255305	0.881947	0.234914	0.597865	0.265241	0.188237	0.255949	1	0.147834	-0.251599	0.833719
ENSMMUG00000001300	ACKR1	0	-2.74877	0.739828	0.0397037	4.18004	0.0150057	0.00643545	0.347311	1	0.000874755	-2.51963	0.543815
ENSMMUG00000060487	ACKR3	0	0.421155	1	0	2.06456	1	0	0.832737	1	0.000874755	1.56783	0.849398
ENSMMUG00000018931	ACLY	0.0868767	-0.343131	0.773386	0.155506	0.677983	0.237634	0.0981407	-0.10181	1	0.10672	0.050912	1
ENSMMUG00000008196	ACO1	0.0570533	-0.462031	0.746855	0.135654	1.056	0.088321	0.0933141	0.467453	0.901265	0.0577338	-0.536007	0.5979
ENSMMUG00000001454	ACO2	0.250257	-0.498568	0.441051	0.562469	0.918267	0.0315468	0.308902	-0.0964061	1	0.324534	-0.0119532	1
ENSMMUG00000013679	ACOT11	0	-2.27928	0.365915	0.0132346	2.21657	0.136142	0.00643545	0.98474	1	0.00349902	-0.280168	1
ENSMMUG00000029939	ACOT13	0.06224	0.592922	0.466764	0.0231605	-0.935436	0.31231	0.0659634	0.670466	0.657382	0.0332407	-0.746682	0.295904
ENSMMUG00000004094	ACOT7	0.0337133	-0.801237	0.345473	0.112494	1.3112	0.019551	0.0530925	0.0253824	1	0.0507358	-0.104117	1
ENSMMUG00000012510	ACOT8	0.0181533	-0.029506	1	0.00661728	-1.07839	0.379931	0.0193064	0.106912	1	0.0227436	0.464736	0.819421
ENSMMUG00000018824	ACOT9	0.0181533	-0.861779	0.483419	0.0430123	0.662466	0.507915	0.0418304	0.656888	0.885753	0.0288669	-0.0995956	1
ENSMMUG00000014172	ACOX1	0.0389	-0.132443	1	0.0231605	-0.768326	0.467039	0.0611368	0.7431	0.600457	0.039364	-0.156536	0.969937
ENSMMUG00000006229	ACOX2	0	-2.3862	0.279207	0.00992593	1.60513	0.365132	0.00482659	0.373306	1	0.00612329	0.760474	0.857086
ENSMMUG00000006234	ACOX3	0.00648333	-0.578845	0.895888	0.0132346	0.742636	0.80189	0.0176975	1.24777	0.602166	0.00699804	-0.654563	0.773849
ENSMMUG00000015597	ACP2	0.03112	-0.564345	0.678779	0.0860247	1.21954	0.0529375	0.0386127	-0.152763	1	0.0419882	-0.0462797	1
ENSMMUG00000016004	ACP3	0.00129667	2.42116	0.746855	0	2.06456	1	0	0.832737	1	0	-0.432171	1
ENSMMUG00000002974	ACP5	0	-0.900773	0.962472	0	0.742636	1	0	-0.489191	1	0.00349902	2.88976	0.288886
ENSMMUG00000013561	ACP6	0.03112	0.364572	0.899373	0.0330864	0.479602	0.716896	0.0257418	0.0133096	1	0.0218689	-0.404157	0.849398
ENSMMUG00000012787	ACP7	0.0246367	0.0426437	1	0.0694815	1.88014	0.0260161	0.00804432	-1.62669	0.574015	0.0218689	-0.255293	0.986012
ENSMMUG00000005592	ACR	0.00129667	1.42116	0.910993	0	1.4796	1	0.00160886	1.83274	1	0	-1.01713	0.904935
ENSMMUG00000016983	ACRBP	0.00389	1.83619	0.568684	0.00330864	1.74264	0.677524	0	-0.752225	1	0.000874755	-0.754099	0.968502
ENSMMUG00000011839	ACSBG1	0.0414933	-0.611266	0.580562	0.14558	1.6139	0.00296983	0.0611368	0.106912	1	0.0454873	-0.54974	0.579481
ENSMMUG00000017236	ACSF2	0.0557567	-0.0382763	1	0.046321	-0.257364	0.93409	0.0579191	0.0421907	1	0.0612329	0.162987	0.950807
ENSMMUG00000023245	ACSF3	0.00648333	-1.20334	0.416985	0.0198519	0.701994	0.619208	0.0225241	0.932273	0.79033	0.0139961	-0.0451478	1
ENSMMUG00000012177	ACSL1	0.0868767	0.431803	0.675609	0.115802	0.850785	0.163929	0.0691811	-0.020714	1	0.0489863	-0.789105	0.222724
ENSMMUG00000005393	ACSL3	0.20228	0.37148	0.655939	0.254765	0.691755	0.190498	0.131927	-0.432468	0.901265	0.144335	-0.360912	0.671784
ENSMMUG00000004188	ACSL4	0.0401967	0.376761	0.851242	0.0562469	0.912561	0.259474	0.0386127	0.286769	1	0.0209941	-0.978139	0.234108
ENSMMUG00000001155	ACSL5	0.00648333	-0.993882	0.551232	0.0198519	0.917723	0.547844	0.0128709	0.144681	1	0.0148708	0.415826	0.874196
ENSMMUG00000016745	ACSM3	0.00518667	-0.163807	1	0.00661728	0.562064	0.938254	0.0128709	1.54323	0.615227	0.00349902	-1.01713	0.65853
ENSMMUG00000022106	ACSM4	0	-0.900773	0.996616	0.0132346	5.38649	0.0138876	0	-0.489191	1	0	-1.7541	0.849398
ENSMMUG00000009002	ACSM5	0.0168567	-0.629471	0.744575	0.0661728	1.78446	0.012594	0.0273507	0.247775	1	0.0174951	-0.712279	0.597967
ENSMMUG00000020597	ACSS1	0.0635367	-0.220391	0.962472	0.102568	0.621621	0.325989	0.0965318	0.583566	0.727676	0.0559843	-0.549354	0.485344
ENSMMUG00000017932	ACSS2	0.0324167	-0.126332	1	0.0727901	1.28435	0.113363	0.0305684	-0.202887	1	0.0297417	-0.368977	0.894889
ENSMMUG00000013800	ACSS3	0.00389	1.83619	0.568684	0	0.479602	1	0	-0.752225	1	0.00174951	0.152792	1
ENSMMUG00000022086	ACTA1	0.00129667	2.42116	0.746855	0	2.06456	1	0	0.832737	1	0	-0.432171	1
ENSMMUG00000009341	ACTA2	0.00129667	-1.90077	0.614924	0	-1.32775	0.972298	0.00321773	-0.830228	1	0.0148708	2.73775	0.113453
ENSMMUG00000011153	ACTB	5.52899	-0.0378149	1	2.9877	-0.996179	0.0579021	6.68161	0.322129	0.901265	5.83287	0.0848148	0.986025
ENSMMUG00000012054	ACTG1	2.67891	-0.0713335	1	1.92894	-0.579094	0.379567	2.95226	0.113084	1	2.97154	0.167407	0.871616
ENSMMUG00000009742	ACTL6A	0.0609433	0.563174	0.537778	0.0496296	0.169747	0.954833	0.0482659	0.0864939	1	0.035865	-0.579012	0.506876
ENSMMUG00000007461	ACTL6B	0.00907667	-1.27928	0.210822	0.092642	2.96835	1.32e-07	0.0144798	-0.489191	1	0.0122466	-1.01713	0.316546
ENSMMUG00000019355	ACTL7A	0	0.421155	1	0	2.06456	1	0.00160886	2.83274	0.901265	0	-0.432171	1
ENSMMUG00000019354	ACTL7B	0	-0.163807	1	0	1.4796	1	0.00321773	3.4177	0.600457	0	-1.01713	0.904935
ENSMMUG00000010767	ACTN1	0.05057	-1.53304	0.0225109	0.595556	3.16353	6.79e-12	0.0836609	-0.653661	0.901265	0.0673562	-1.23423	0.0424507
ENSMMUG00000020471	ACTN2	0.0363067	-0.212717	0.993101	0.119111	1.91647	0.000392379	0.035395	-0.228663	1	0.0271174	-0.875114	0.258619
ENSMMUG00000002494	ACTN3	0	-0.163807	1	0.00661728	4.64953	0.0607466	0	0.247775	1	0	-1.01713	0.904935
ENSMMUG00000006429	ACTN4	0.28397	-0.217445	0.920117	0.423506	0.475879	0.359315	0.239721	-0.498777	0.848192	0.356025	0.283152	0.752202
ENSMMUG00000003508	ACTR10	0.145227	-0.201609	0.949481	0.215062	0.48325	0.392129	0.164104	0.0354221	1	0.157456	-0.061608	1
ENSMMUG00000011949	ACTR1A	0.0829867	-0.426842	0.692662	0.129037	0.369684	0.570816	0.0965318	-0.131343	1	0.117217	0.287093	0.79167
ENSMMUG00000009732	ACTR1B	0.0635367	-0.519951	0.565428	0.172049	1.23024	0.0142066	0.0981407	0.295081	1	0.0682309	-0.477118	0.555331
ENSMMUG00000002263	ACTR2	0.565347	-0.0985259	1	0.476444	-0.348918	0.702883	0.600106	0.017688	1	0.642945	0.193546	0.849398
ENSMMUG00000015032	ACTR3	0.35788	-0.0330585	1	0.34079	-0.0991821	1	0.381301	0.0873102	1	0.365648	0.00950886	1
ENSMMUG00000018920	ACTR3B	0.05057	-0.446741	0.697862	0.135654	1.28696	0.0115825	0.0595279	-0.128789	1	0.0586086	-0.227351	0.904935
ENSMMUG00000003378	ACTR5	0.02334	-0.237808	0.965215	0.0264691	0.105206	1	0.0257418	-0.0339961	1	0.0306164	0.311489	0.870016
ENSMMUG00000023603	ACTR6	0.0674267	0.0405514	1	0.12242	1.0551	0.078596	0.0627457	-0.0837393	1	0.0533601	-0.489202	0.620005
ENSMMUG00000019269	ACTR8	0.01167	0.158121	1	0.0165432	0.842172	0.558146	0.0144798	0.569703	1	0.0078728	-0.695205	0.773849
ENSMMUG00000021874	ACTRT3	0	-0.163807	1	0	1.4796	1	0.00321773	3.4177	0.600457	0	-1.01713	0.904935
ENSMMUG00000018497	ACVR1	0.0998433	0.0918477	1	0.0297778	-1.6579	0.0344081	0.0611368	-0.758377	0.60084	0.129464	0.821213	0.0921285
ENSMMUG00000046877	ACVR1B	0.0129667	-0.847333	0.535562	0.0661728	2.03062	0.00193942	0.00965318	-1.1928	0.600457	0.0227436	0.113263	1
ENSMMUG00000003707	ACVR1C	0.0168567	-0.793858	0.56707	0.0992593	2.4338	4.31e-05	0.0193064	-0.511217	1	0.0192446	-0.715964	0.577401
ENSMMUG00000000042	ACVR2A	0.0181533	0.283652	1	0.0132346	-0.0397723	1	0.0289595	1.22268	0.369547	0.00874755	-1.18219	0.247417
ENSMMUG00000018790	ACVR2B	0.00907667	-0.102407	1	0.00992593	0.309677	1	0.00965318	0.0551298	1	0.0113718	0.287721	1
ENSMMUG00000004982	ACVRL1	0.04279	-0.191822	1	0.0231605	-0.957803	0.566838	0.0514836	0.162886	1	0.0559843	0.400372	0.833445
ENSMMUG00000039824	ACY3	0.00648333	1.68419	0.435062	0	-0.257364	0.857891	0.00160886	-0.337188	1	0.00262427	-0.239526	1
ENSMMUG00000002152	ACYP2	0.00907667	-0.788298	0.743647	0.0330864	1.43653	0.129089	0.0225241	0.832737	0.893349	0.0104971	-0.731731	0.681281
ENSMMUG00000010603	ADA	0.0803933	1.16962	0.0197402	0.0132346	-1.66879	0.0642956	0.0225241	-1.20289	0.269076	0.0489863	0.0608691	1
ENSMMUG00000002529	ADA2	0.01945	0.0992273	1	0.0132346	-0.285933	0.916253	0.0209152	0.247775	1	0.0192446	0.0469969	1
ENSMMUG00000019188	ADAD2	0.00389	0.6138	1	0.0132346	2.80153	0.0627831	0.00321773	0.4177	1	0	-2.7541	0.212069
ENSMMUG00000017067	ADAL	0.03112	-0.361253	0.950455	0.105877	1.82356	0.006266	0.0386127	0.0503288	1	0.0253679	-0.86513	0.428748
ENSMMUG00000059838	ADAM1	0.00389	-0.279284	1	0.0132346	1.80153	0.229497	0.00643545	0.569703	1	0.00349902	-0.695205	0.879229
ENSMMUG00000017507	ADAM10	0.285267	0.0643997	1	0.377185	0.517737	0.2932	0.217197	-0.426314	0.901265	0.276423	-0.000348809	1
ENSMMUG00000029927	ADAM11	0.0246367	-1.64062	0.0051574	0.105877	0.842172	0.184836	0.107794	1.02538	0.136894	0.0586086	-0.239526	0.89856
ENSMMUG00000009661	ADAM12	0	0.421155	1	0	2.06456	1	0	0.832737	1	0.000874755	1.56783	0.849398
ENSMMUG00000023340	ADAM15	0.13615	-0.366624	0.749565	0.188593	0.229058	0.754099	0.175366	0.114251	1	0.174076	0.124222	0.968502
ENSMMUG00000012921	ADAM17	0.06224	-0.20254	0.996153	0.0959506	0.562064	0.418151	0.046657	-0.669763	0.835905	0.0804775	0.365521	0.77197
ENSMMUG00000021549	ADAM19	0	-1.74877	0.562416	0.00330864	1.06456	0.830156	0.00643545	1.83274	0.718942	0.00262427	-0.0171334	1
ENSMMUG00000011084	ADAM21	0.00129667	1.42116	0.910993	0	1.4796	1	0.00160886	1.83274	1	0	-1.01713	0.916375
ENSMMUG00000022695	ADAM22	0.00389	-1.48574	0.370793	0.046321	2.72353	0.00101391	0.011262	0.132298	1	0.00699804	-0.906102	0.635526
ENSMMUG00000011641	ADAM23	0.00129667	-2.90077	0.0115056	0.0959506	4.38649	5.99e-13	0.00643545	-1.05479	0.831684	0.00524853	-1.7541	0.076432
ENSMMUG00000005317	ADAM28	0.0531633	0.473623	0.688756	0.0330864	-0.283359	0.872218	0.0386127	-0.138116	1	0.0402387	-0.12551	0.99784
ENSMMUG00000022076	ADAM33	0	0.421155	1	0	2.06456	1	0.00160886	2.83274	0.901265	0	-0.432171	1
ENSMMUG00000023033	ADAM8	0	0.421155	1	0	2.06456	1	0	0.832737	1	0.000874755	1.56783	0.849398
ENSMMUG00000006033	ADAM9	0.06224	-0.277018	0.910993	0.0860247	0.319606	0.692001	0.0772254	0.134564	1	0.0734794	0.0347055	1
ENSMMUG00000013407	ADAMTS1	0.34232	0.867378	0.22479	0.0529383	-2.16312	0.0547002	0.165713	-0.570111	0.981829	0.235309	0.0596822	1
ENSMMUG00000016821	ADAMTS10	0.00778	-1.98094	0.0285455	0.0165432	-0.579292	0.736596	0.0370039	0.58481	0.901265	0.039364	0.962108	0.268588
ENSMMUG00000016226	ADAMTS12	0	0.421155	1	0.00330864	4.06456	0.276672	0	0.832737	1	0	-0.432171	1
ENSMMUG00000000937	ADAMTS13	0.00129667	-1.74877	0.466262	0.0397037	3.95765	3.39e-05	0.00643545	0.247775	1	0.000874755	-2.6021	0.0871208
ENSMMUG00000019205	ADAMTS16	0	-0.163807	1	0.00330864	3.06456	0.418151	0.00160886	1.83274	1	0	-1.01713	0.904935
ENSMMUG00000000824	ADAMTS18	0.00259333	1.00612	0.981362	0.00330864	1.74264	0.677524	0.00160886	0.510809	1	0.000874755	-0.754099	0.968502
ENSMMUG00000057304	ADAMTS19	0.00259333	-1.51744	0.610261	0.0363951	2.84217	0.012397	0.00643545	-0.237652	1	0.00612329	-0.602096	0.909148
ENSMMUG00000002488	ADAMTS2	0	0.421155	1	0.00330864	4.06456	0.276672	0	0.832737	1	0	-0.432171	1
ENSMMUG00000017977	ADAMTS3	0.00907667	-0.436826	0.923965	0.0562469	2.98656	1.99e-05	0.00965318	-0.266798	1	0.00437378	-1.8014	0.087819
ENSMMUG00000050419	ADAMTS4	0.00259333	-0.163807	1	0.00661728	1.4796	0.522484	0.00482659	0.832737	1	0.00262427	-0.432171	1
ENSMMUG00000013405	ADAMTS5	0	0.421155	1	0.00330864	4.06456	0.276672	0	0.832737	1	0	-0.432171	1
ENSMMUG00000018100	ADAMTS6	0	-0.900773	0.962472	0.00992593	4.06456	0.0327791	0.00160886	0.832737	1	0	-1.7541	0.635526
ENSMMUG00000010716	ADAMTS7	0	-0.578845	0.962472	0	1.06456	1	0.00160886	1.24777	1	0.00174951	1.15279	0.928113
ENSMMUG00000003300	ADAMTS8	0.00389	-0.279284	1	0.00992593	1.36412	0.435274	0.00321773	-0.389655	1	0.00612329	0.397904	0.959882
ENSMMUG00000000265	ADAMTS9	0.00129667	2.42116	0.746855	0	2.06456	1	0	0.832737	1	0	-0.432171	1
ENSMMUG00000017203	ADAMTSL2	0.00129667	2.42116	0.746855	0	2.06456	1	0	0.832737	1	0	-0.432171	1
ENSMMUG00000013670	ADAMTSL3	0.00129667	0.421155	1	0.00661728	3.06456	0.197293	0.00160886	0.832737	1	0	-1.7541	0.635526
ENSMMUG00000008218	ADAMTSL4	0.01167	0.573158	0.907	0.00992593	0.479602	0.978138	0.00965318	0.247775	1	0.00699804	-0.510173	0.904935
ENSMMUG00000003815	ADAMTSL5	0	-2.57884	0.310673	0.046321	5.97145	2.35e-07	0	-2.16726	0.77847	0.000874755	-2.33906	0.23751
ENSMMUG00000017064	ADAP1	0.130963	-0.196438	0.960097	0.152198	0.0955912	0.935572	0.149624	0.0608967	1	0.151333	0.0978833	0.986397
ENSMMUG00000009077	ADAP2	0.08558	-0.294115	0.874053	0.0330864	-1.58453	0.0470263	0.106185	0.117467	1	0.12509	0.577883	0.357312
ENSMMUG00000016093	ADAR	0.200983	-0.157629	0.981362	0.241531	0.175986	0.797252	0.209152	-0.0734189	1	0.229186	0.118908	0.963201
ENSMMUG00000010695	ADARB1	0.00389	-0.971162	0.66737	0.0264691	2.23449	0.0250568	0.0176975	1.71726	0.339552	0.000874755	-2.95573	0.0190257
ENSMMUG00000017120	ADARB2	0	-0.578845	0.962472	0.00992593	5.06456	0.012397	0	-0.167263	1	0	-1.43217	0.773849
ENSMMUG00000005751	ADAT1	0.00259333	0.68419	1	0.00661728	2.3276	0.333603	0.00321773	1.09577	1	0	-2.23953	0.574582
ENSMMUG00000050165	ADAT2	0.00389	-0.485735	0.972852	0.00992593	1.15767	0.682306	0.00965318	1.05513	0.934098	0.00437378	-0.547648	0.904935
ENSMMUG00000049496	ADAT3	0.01167	1.42116	0.336266	0.00992593	1.06456	0.697109	0.00482659	-0.167263	1	0.00262427	-1.43217	0.442143
ENSMMUG00000023627	ADCK1	0.00778	-0.230921	1	0.0132346	0.80153	0.646329	0.00965318	0.180661	1	0.00962231	0.0653288	1
ENSMMUG00000015282	ADCK2	0.0207467	0.0823534	1	0.0330864	0.909286	0.378093	0.0321773	0.939653	0.712298	0.0104971	-1.28632	0.201531
ENSMMUG00000007376	ADCK5	0.0142633	-1.03828	0.34244	0.0727901	1.80677	0.00526303	0.0370039	0.662812	0.865927	0.0174951	-0.872743	0.370365
ENSMMUG00000006421	ADCY1	0.0687233	0.0571018	1	0.138963	1.26201	0.0182922	0.0337861	-1.12568	0.265542	0.0656066	-0.0546081	1
ENSMMUG00000010380	ADCY10	0.00129667	0.421155	1	0	0.742636	1	0.00482659	2.83274	0.553019	0	-1.7541	0.635526
ENSMMUG00000018742	ADCY2	0.00389	-2.00511	0.113022	0.0562469	2.37651	0.00224535	0.0209152	0.595698	0.991276	0.0104971	-0.819194	0.61045
ENSMMUG00000009600	ADCY3	0.0168567	-0.961314	0.410066	0.162123	3.49897	4.93e-11	0.00965318	-1.68184	0.242459	0.0148708	-1.37077	0.0792877
ENSMMUG00000020698	ADCY4	0.0207467	0.18669	1	0.0132346	-0.313947	1	0.0193064	0.0737454	1	0.0201194	0.108397	1
ENSMMUG00000002230	ADCY5	0.00259333	0.00611786	1	0.0198519	3.87192	0.0258562	0	-1.48919	1	0.000874755	-1.6021	0.788358
ENSMMUG00000006253	ADCY6	0.00518667	0.421155	1	0.00661728	1.06456	0.878831	0	-1.97462	0.776387	0.00612329	0.760474	0.857086
ENSMMUG00000003118	ADCY7	0.0557567	-0.319085	0.910993	0.0562469	-0.200139	1	0.0981407	0.775706	0.561592	0.0594834	-0.254384	0.904935
ENSMMUG00000010440	ADCY8	0.00259333	-2.31581	0.0519688	0.0430123	2.01394	0.0161398	0.024133	1.07785	0.696531	0.00962231	-0.801405	0.647068
ENSMMUG00000039943	ADCY9	0.00389	-0.578845	0.910993	0.0132346	1.4796	0.310988	0.00965318	0.939653	0.961074	0.00437378	-0.654563	0.848638
ENSMMUG00000005299	ADCYAP1R1	0.02334	-1.71462	0.00372092	0.14558	1.41687	0.00670017	0.11262	1.13699	0.072461	0.0454873	-0.759533	0.264472
ENSMMUG00000008379	ADD1	0.211357	-0.198573	0.945701	0.370568	0.768399	0.0968367	0.209152	-0.202618	1	0.228311	-0.0640838	1
ENSMMUG00000010592	ADD2	0.00778	-0.725686	0.838736	0.0496296	2.60513	0.00296983	0.011262	-0.0741532	1	0.00699804	-1.12023	0.474076
ENSMMUG00000006233	ADD3	0.413637	-0.419308	0.566796	0.651803	0.385582	0.427292	0.695029	0.578336	0.456748	0.451374	-0.308415	0.688777
ENSMMUG00000013791	ADGB	0.00907667	2.83619	0.175427	0.00661728	1.64953	0.487282	0	-1.48919	1	0	-2.7541	0.384483
ENSMMUG00000003204	ADGRA2	0.00129667	0.836193	1	0	1.06456	1	0	-0.167263	1	0.00174951	1.15279	0.928113
ENSMMUG00000019963	ADGRA3	0.00259333	0.68419	1	0.00992593	3.06456	0.141499	0.00160886	0.247775	1	0	-2.23953	0.620377
ENSMMUG00000019877	ADGRB1	0.0401967	-1.89626	5.92e-05	0.410272	2.21017	1.02e-08	0.139971	0.25325	1	0.0935988	-0.602096	0.328262
ENSMMUG00000023401	ADGRB2	0.0842833	-1.19266	0.0088402	0.377185	1.43838	0.000459032	0.164104	-0.000398377	1	0.163579	-0.0171334	1
ENSMMUG00000046092	ADGRB3	0.0207467	-1.36175	0.0525628	0.129037	1.8319	0.000501623	0.0643545	0.651131	0.747802	0.0323659	-0.769206	0.332769
ENSMMUG00000014110	ADGRD2	0	0.421155	1	0.00330864	4.06456	0.276672	0	0.832737	1	0	-0.432171	1
ENSMMUG00000001220	ADGRE1	0	0.421155	1	0	2.06456	1	0.00160886	2.83274	0.901265	0	-0.432171	1
ENSMMUG00000018932	ADGRE2	0.00129667	-0.578845	1	0.00330864	1.06456	0.784317	0.00321773	0.610345	1	0.00349902	0.567829	1
ENSMMUG00000005722	ADGRE5	0.0726133	0.0156406	1	0.0198519	-1.77913	0.0279627	0.0788343	0.172813	1	0.0831017	0.345437	0.737726
ENSMMUG00000022983	ADGRF1	0.00129667	1.42116	0.910993	0	1.4796	1	0	0.247775	1	0.000874755	0.567829	1
ENSMMUG00000004383	ADGRF3	0.0453833	-0.647324	0.532321	0.185284	1.87509	0.000295332	0.0498748	-0.443387	1	0.0551096	-0.374685	0.784082
ENSMMUG00000017955	ADGRF4	0.00129667	2.42116	0.746855	0	2.06456	1	0	0.832737	1	0	-0.432171	1
ENSMMUG00000023002	ADGRF5	0.0337133	0.198763	1	0	-3.41117	0.00711419	0.0225241	-0.489191	1	0.0419882	0.824987	0.295356
ENSMMUG00000015689	ADGRG1	0.17116	-0.474847	0.565428	0.258074	0.267683	0.65988	0.191455	-0.249057	1	0.259802	0.420675	0.533265
ENSMMUG00000020515	ADGRG2	0	-0.163807	1	0	1.4796	1	0.00160886	1.83274	1	0.000874755	0.567829	1
ENSMMUG00000015690	ADGRG3	0.00129667	1.42116	0.910993	0	1.4796	1	0	0.247775	1	0.000874755	0.567829	1
ENSMMUG00000011980	ADGRG5	0.0220433	-0.0527758	1	0.0231605	0.157674	1	0.0289595	0.465955	1	0.0209941	-0.214579	0.972336
ENSMMUG00000044958	ADGRG6	0.0129667	1.55866	0.436674	0.00661728	0.479602	0.785191	0.00321773	-0.752225	1	0.00437378	-0.754099	0.904935
ENSMMUG00000014137	ADGRL1	0.0363067	-0.566354	0.646619	0.092642	1.07706	0.091932	0.0498748	0.0253824	1	0.0481115	-0.0842476	1
ENSMMUG00000002516	ADGRL2	0.02334	0.421155	0.893154	0.0132346	-0.313947	0.91812	0.011262	-0.781972	0.901265	0.0227436	0.415826	0.849398
ENSMMUG00000002588	ADGRL3	0	-2.90077	0.0915223	0.0231605	2.36412	0.0284686	0.00965318	0.832737	0.990843	0.00524853	-0.432171	0.904935
ENSMMUG00000023345	ADGRL4	0.28008	0.454786	0.631084	0.0529383	-2.13338	0.0205168	0.0917052	-1.49663	0.0853605	0.306164	0.843247	0.150293
ENSMMUG00000018976	ADGRV1	0.01556	-1.98693	0.0322532	0.162123	2.05021	0.00242471	0.104576	1.46774	0.10225	0.0201194	-1.83589	0.0159661
ENSMMUG00000018738	ADH1B	0	-0.578845	1	0	1.06456	1	0.00482659	3.83274	0.601121	0	-1.43217	1
ENSMMUG00000003552	ADH5	0.164677	-0.0382763	1	0.138963	-0.28066	0.843562	0.180193	0.13328	1	0.172327	0.0576344	1
ENSMMUG00000000887	ADHFE1	0.00907667	-0.163807	1	0.00661728	-0.208454	0.98624	0.0128709	0.4791	1	0.0113718	0.205259	1
ENSMMUG00000019471	ADI1	0.0881733	-0.328301	0.783454	0.109185	0.0913312	0.975159	0.0981407	-0.113933	1	0.119841	0.327625	0.724453
ENSMMUG00000007046	ADIPOR1	0.114107	-0.360499	0.76195	0.148889	0.141043	0.884535	0.119056	-0.260372	1	0.162704	0.414284	0.596577
ENSMMUG00000017262	ADIPOR2	0.1945	0.383436	0.625541	0.158815	-0.00722635	1	0.115838	-0.577351	0.783125	0.165329	0.0555357	1
ENSMMUG00000022237	ADK	0.0868767	0.577881	0.449321	0.0760988	0.274487	0.76154	0.07079	0.144681	1	0.0472368	-0.727627	0.288886
ENSMMUG00000016387	ADM	0.0790967	0.309262	0.809351	0.0132346	-2.19094	0.0100991	0.0579191	-0.270692	1	0.0813522	0.449993	0.605112
ENSMMUG00000002761	ADNP	0.0363067	0.787283	0.424478	0.00992593	-1.06472	0.399222	0.0273507	0.195307	1	0.0209941	-0.403025	0.841961
ENSMMUG00000013710	ADNP2	0.0285267	0.330007	0.956463	0.0430123	1.01394	0.259246	0.0128709	-0.974618	0.825342	0.0236184	-0.0842476	1
ENSMMUG00000064442	ADO	0.04279	0.18669	0.980206	0.0330864	-0.162505	1	0.0418304	0.144681	1	0.0376145	-0.102022	1
ENSMMUG00000008714	ADORA1	0.0324167	-0.809142	0.419975	0.129037	1.6316	0.00444772	0.0563102	0.195307	1	0.0411135	-0.491065	0.676469
ENSMMUG00000061127	ADORA2B	0.0129667	-0.289338	0.99921	0.00661728	-0.809905	0.62214	0.0160886	0.122244	1	0.0201194	0.62923	0.71612
ENSMMUG00000011309	ADPGK	0.01945	-0.728592	0.692662	0.046321	0.80153	0.42981	0.0434393	0.757449	0.835905	0.0253679	-0.35817	0.904935
ENSMMUG00000057593	ADPRM	0.03112	-0.256917	0.962472	0.0562469	0.791546	0.320395	0.0450482	0.442791	1	0.0297417	-0.432171	0.773849
ENSMMUG00000050632	ADPRS	0.0596467	0.194385	0.978429	0.0529383	0.0227442	1	0.0498748	-0.133047	1	0.0542348	-0.00947982	1
ENSMMUG00000023112	ADRA1A	0	-0.578845	0.964671	0.00661728	3.64953	0.141284	0.00160886	1.24777	1	0	-1.43217	0.792562
ENSMMUG00000050043	ADRA1B	0	0.421155	1	0	2.06456	1	0	0.832737	1	0.000874755	1.56783	0.849398
ENSMMUG00000052559	ADRA1D	0	-0.163807	1	0.00330864	3.06456	0.418151	0	0.247775	1	0.000874755	0.567829	1
ENSMMUG00000014781	ADRA2C	0.00129667	0.421155	1	0.00330864	2.06456	0.608858	0.00321773	1.83274	0.901265	0	-1.7541	0.635526
ENSMMUG00000044756	ADRB1	0.04668	-0.519138	0.710269	0.0992593	0.809307	0.253407	0.0900964	0.73489	0.635343	0.0481115	-0.56733	0.588509
ENSMMUG00000002214	ADRB2	0.05057	0.143171	1	0.0496296	0.145701	0.976722	0.0434393	-0.128092	1	0.0472368	-0.00836318	1
ENSMMUG00000005341	ADSL	0.01167	-0.301311	0.988357	0.0165432	0.440073	0.873107	0.011262	-0.296546	1	0.0174951	0.500715	0.803645
ENSMMUG00000016556	ADSS1	0.0401967	0.398788	0.815676	0.0397037	0.372687	0.742177	0.0402216	0.38343	1	0.0236184	-0.73334	0.425672
ENSMMUG00000000016	ADSS2	0.0959533	0.0801184	1	0.112494	0.348357	0.635624	0.0788343	-0.271599	1	0.0927241	0.00551534	1
ENSMMUG00000002422	AEBP1	0.0259333	-0.208895	1	0.0330864	0.295177	0.882312	0.0289595	0.0145757	1	0.0314912	0.162573	0.995907
ENSMMUG00000016243	AEBP2	0.0959533	-0.220391	0.933341	0.135654	0.396186	0.531471	0.0917052	-0.280825	1	0.118092	0.220664	0.851127
ENSMMUG00000022516	AEN	0.0181533	1.32805	0.267571	0.00661728	-0.157828	0.985699	0.00643545	-0.545774	1	0.0078728	-0.50256	0.849398
ENSMMUG00000043581	AFAP1	0.0181533	-1.64923	0.0151113	0.0496296	0.09878	1	0.0563102	0.288417	1	0.0656066	0.793389	0.262755
ENSMMUG00000021660	AFAP1L1	0.03112	-0.00107764	1	0.0132346	-1.05645	0.404484	0.0305684	-0.0152596	1	0.0376145	0.442298	0.783656
ENSMMUG00000022523	AFAP1L2	0.0401967	-1.04645	0.187833	0.0529383	-0.432935	0.831251	0.0659634	-0.15865	1	0.104096	0.998986	0.0889726
ENSMMUG00000021044	AFDN	0.08558	0.201842	0.962472	0.148889	1.12052	0.0590139	0.0579191	-0.496968	0.946603	0.0647319	-0.412806	0.735806
ENSMMUG00000014076	AFF1	0.0220433	1.59108	0.0825421	0.00992593	0.157674	1	0.00804432	-0.389655	1	0.00612329	-1.13261	0.442844
ENSMMUG00000000466	AFF2	0.00907667	0.720716	0.809351	0.00330864	-0.183363	0.944746	0.00160886	-1.41519	0.82693	0.00874755	0.705333	0.849398
ENSMMUG00000022836	AFF3	0.01556	1.31424	0.301469	0.0264691	2.06456	0.0407668	0.00482659	-0.690825	1	0.00174951	-2.43217	0.0564152
ENSMMUG00000015640	AFF4	0.0803933	0.604019	0.436674	0.0430123	-0.450009	0.738626	0.0675723	0.225579	1	0.0481115	-0.507459	0.605431
ENSMMUG00000020367	AFG1L	0.00518667	-0.344379	0.990587	0.0231605	2.25721	0.035444	0.00643545	0.0672026	1	0.00437378	-0.847208	0.693155
ENSMMUG00000058099	AFG3L2	0.05446	-0.0950944	1	0.102568	0.998475	0.102431	0.0547014	-0.0714026	1	0.049861	-0.329077	0.833594
ENSMMUG00000002268	AFMID	0.00259333	-0.578845	1	0.0165432	2.4796	0.12946	0.00482659	0.373306	1	0.00262427	-0.891603	0.849398
ENSMMUG00000006503	AFTPH	0.0674267	-0.217246	0.960025	0.092642	0.360303	0.656642	0.0852698	0.230073	1	0.0726047	-0.105943	1
ENSMMUG00000007393	AGA	0.0674267	0.394188	0.73377	0.0794074	0.620958	0.397564	0.0579191	0.0879944	1	0.0411135	-0.667387	0.365928
ENSMMUG00000009346	AGAP1	0.0207467	0.379335	0.937875	0.0231605	0.605133	0.680209	0.0160886	-0.065383	1	0.0148708	-0.349709	0.919361
ENSMMUG00000023690	AGAP2	0.0414933	0.0561585	1	0.0297778	-0.368395	0.793746	0.0386127	-0.0625653	1	0.0446125	0.223875	0.921393
ENSMMUG00000009546	AGAP3	0.04668	-0.346671	0.835576	0.092642	0.856456	0.186513	0.0434393	-0.436723	0.987568	0.0612329	0.194014	0.924006
ENSMMUG00000012881	AGBL2	0.00259333	0.68419	1	0	0.257209	1	0.00160886	0.247775	1	0.00262427	0.567829	1
ENSMMUG00000006530	AGBL3	0.00129667	0.836193	1	0	1.06456	1	0.00160886	1.24777	1	0.000874755	-0.0171334	1
ENSMMUG00000016044	AGBL5	0.00389	-1.48574	0.318999	0.00661728	-0.304669	0.989559	0.0128709	0.358806	1	0.0166203	1.0824	0.36777
ENSMMUG00000018442	AGER	0.00389	-0.279284	1	0.0165432	2.1901	0.091831	0	-2.16726	0.654863	0.00612329	0.397904	0.959882
ENSMMUG00000013247	AGFG1	0.133557	0.0341322	1	0.12242	-0.0883876	1	0.1271	-0.0547879	1	0.135587	0.0718716	1
ENSMMUG00000048302	AGFG2	0.00648333	-1.35143	0.286873	0.0264691	0.986562	0.394579	0.0144798	-0.0547879	1	0.0201194	0.62923	0.71612
ENSMMUG00000021358	AGGF1	0.10892	-0.23015	0.929766	0.168741	0.536185	0.365132	0.122274	-0.00376392	1	0.121591	-0.0308083	1
ENSMMUG00000021017	AGK	0.03112	-0.534901	0.692662	0.0595556	0.625991	0.421595	0.0273507	-0.697777	0.835905	0.0533601	0.615135	0.465264
ENSMMUG00000021441	AGL	0.03112	-0.442783	0.773386	0.0860247	1.34372	0.0305256	0.0370039	-0.105862	1	0.035865	-0.249307	0.904935
ENSMMUG00000004975	AGMO	0	0.421155	1	0	2.06456	1	0.00160886	2.83274	0.901265	0	-0.432171	1
ENSMMUG00000006251	AGO1	0.0414933	-0.275918	0.962472	0.102568	1.30968	0.0377287	0.0482659	0.0187493	1	0.039364	-0.463198	0.732771
ENSMMUG00000008045	AGO2	0.00389	-0.74877	0.962472	0.0198519	1.96503	0.174835	0.00482659	-0.337188	1	0.00699804	0.0373144	1
ENSMMUG00000006252	AGO3	0.02723	-0.441341	0.871491	0.0694815	1.20207	0.118511	0.035395	0.0525186	1	0.0314912	-0.245085	0.962532
ENSMMUG00000003343	AGO4	0.0324167	0.44917	0.809351	0.0297778	0.320403	0.869771	0.0193064	-0.466823	1	0.0253679	-0.0798691	1
ENSMMUG00000018434	AGPAT1	0.10114	-0.469821	0.580562	0.155506	0.309677	0.627733	0.136753	0.0991308	1	0.139961	0.177647	0.904935
ENSMMUG00000020990	AGPAT2	0.00648333	3.00612	0.118777	0	0.257209	1	0.00160886	0.247775	1	0	-2.23953	0.509957
ENSMMUG00000045179	AGPAT3	0.0557567	-0.26916	0.936006	0.0760988	0.309677	0.715128	0.0836609	0.505375	0.895225	0.0577338	-0.260899	0.879229
ENSMMUG00000006147	AGPAT4	0.0726133	0.124762	1	0.172049	1.62256	0.00588646	0.046657	-0.644076	0.901265	0.0507358	-0.658052	0.498873
ENSMMUG00000054376	AGPAT5	0.123183	-0.68388	0.241788	0.258074	0.620152	0.234197	0.210761	0.318711	0.935546	0.177575	-0.012411	1
ENSMMUG00000008502	AGPS	0.107623	0.198763	0.949751	0.0992593	0.0587587	1	0.0933141	-0.0725222	1	0.0935988	-0.103548	1
ENSMMUG00000017050	AGR2	0	-2.57884	1	0	-0.935436	1	0.024133	5.83274	0.123414	0	-3.43217	0.842718
ENSMMUG00000016017	AGR3	0.00648333	0.198763	1	0.0264691	2.77506	0.0400014	0.00482659	-0.167263	1	0.00174951	-1.93467	0.432121
ENSMMUG00000000838	AGRN	0.0635367	-1.50104	0.00353884	0.211753	0.579138	0.322943	0.154451	0.0576108	1	0.190697	0.628371	0.278226
ENSMMUG00000005881	AGT	0.07002	-2.1855	2.37e-06	0.807309	2.09431	2.64e-07	0.477832	1.31381	0.00385807	0.111969	-1.64011	2.69e-05
ENSMMUG00000008801	AGTPBP1	0.0842833	-0.392432	0.758888	0.105877	0.0591099	0.990064	0.0595279	-0.941703	0.422285	0.14171	0.839742	0.110551
ENSMMUG00000004677	AGTRAP	0.01167	-1.3862	0.294621	0.092642	2.25012	0.00308309	0.0225241	-0.28274	1	0.0236184	-0.325256	0.920739
ENSMMUG00000006301	AGXT2	0	-0.163807	1	0.00330864	3.06456	0.397564	0.00160886	1.83274	1	0	-1.01713	1
ENSMMUG00000016408	AHCTF1	0.04668	-0.202281	0.985849	0.0760988	0.660842	0.359107	0.0611368	0.310785	1	0.0454873	-0.31896	0.833719
ENSMMUG00000016306	AHCY	0.0168567	-0.552849	0.761251	0.0264691	0.327599	0.945328	0.0321773	0.640092	0.901265	0.0227436	-0.0696008	1
ENSMMUG00000022715	AHCYL1	0.168567	-0.759741	0.131713	0.291161	0.227415	0.712262	0.39578	0.880238	0.0769627	0.226562	-0.27089	0.774244
ENSMMUG00000019358	AHCYL2	0.0337133	0.245306	0.962472	0.046321	0.78163	0.361462	0.0289595	-0.0278596	1	0.0244931	-0.456833	0.76572
ENSMMUG00000009868	AHDC1	0.05057	-0.649234	0.416985	0.135654	1.08184	0.0427488	0.082052	0.247775	1	0.0656066	-0.228637	0.892275
ENSMMUG00000009368	AHI1	0.04279	-0.246269	0.977529	0.221679	2.94257	1.24e-09	0.0193064	-1.47805	0.211791	0.0244931	-1.39437	0.0275311
ENSMMUG00000022301	AHNAK	0.228213	1.02457	0.033435	0.0363951	-1.9871	0.0204309	0.0723989	-1.1515	0.238723	0.153957	0.171249	0.928113
ENSMMUG00000064694	AHNAK2	0.00389	-1.53304	0.406203	0.0562469	3.14703	0.00038585	0.00643545	-0.752225	1	0.0078728	-0.754099	0.773849
ENSMMUG00000013554	AHSA1	0.220433	0.107689	0.998335	0.12242	-0.811629	0.245942	0.24133	0.273481	0.991276	0.207317	-0.0211689	1
ENSMMUG00000000901	AHSP	0.00389	0.0992273	1	0	-0.635875	0.869771	0.00643545	0.98474	1	0.00437378	0.152792	1
ENSMMUG00000015025	AIDA	0.07002	-0.281301	0.910993	0.0827161	0.0645643	1	0.0804432	-0.0105371	1	0.0900998	0.245901	0.857086
ENSMMUG00000049735	AIF1	0.46291	0.211484	0.868423	0.14558	-1.59967	0.0119935	0.569538	0.605708	0.473259	0.37527	-0.24622	0.83166
ENSMMUG00000042881	AIF1L	0.184127	0.462086	0.562231	0.0760988	-0.983468	0.259974	0.122274	-0.326741	1	0.155706	0.132782	0.968502
ENSMMUG00000004954	AIFM1	0.0285267	0.330007	0.945701	0.0397037	0.882361	0.348771	0.0321773	0.552629	0.987607	0.0139961	-1.12607	0.222461
ENSMMUG00000006392	AIFM2	0.0557567	0.112403	1	0.0264691	-0.935436	0.319475	0.0450482	-0.263478	1	0.0629824	0.435726	0.643422
ENSMMUG00000020478	AIFM3	0.111513	-0.701955	0.254168	0.34079	1.26516	0.00441412	0.199499	0.384894	0.901265	0.132088	-0.478864	0.494643
ENSMMUG00000006430	AIG1	0.351397	0.616835	0.224345	0.393728	0.679133	0.178241	0.202717	-0.454702	0.901265	0.200319	-0.600701	0.273245
ENSMMUG00000004492	AIM2	0.184127	0.780127	0.110603	0.188593	0.655759	0.252497	0.165713	0.499754	0.802938	0.0542348	-1.69806	1.47e-05
ENSMMUG00000015759	AIMP1	0.20228	0.272833	0.768217	0.14558	-0.289073	0.831926	0.172148	-0.0453703	1	0.171452	-0.0769056	1
ENSMMUG00000030420	AIMP2	0.0103733	-0.266901	1	0.0165432	0.649527	0.746124	0.0128709	0.144681	1	0.0131213	0.108397	1
ENSMMUG00000011817	AIP	0.216543	0.487043	0.411501	0.115802	-0.588878	0.440536	0.185019	0.147687	1	0.148708	-0.327201	0.703303
ENSMMUG00000017759	AIPL1	0	0.421155	1	0	2.06456	1	0	0.832737	1	0.000874755	1.56783	0.849398
ENSMMUG00000004168	AIRE	0	-2.57884	0.220954	0.0198519	2.54999	0.0313283	0.00965318	1.31816	0.835905	0.00262427	-1.13261	0.611884
ENSMMUG00000059970	AJAP1	0.01167	0.655621	0.871465	0.0165432	1.25721	0.421515	0.00482659	-0.690825	1	0.00699804	-0.432171	0.928113
ENSMMUG00000005046	AJM1	0	0.421155	1	0	2.06456	1	0.00160886	2.83274	0.901265	0	-0.432171	1
ENSMMUG00000008475	AJUBA	0.00129667	0.836193	1	0	1.06456	1	0	-0.167263	1	0.00174951	1.15279	0.928113
ENSMMUG00000060702	AK1	0.0726133	-0.323383	0.909988	0.148889	0.929915	0.13504	0.125491	0.735639	0.58819	0.0586086	-0.836561	0.212069
ENSMMUG00000006284	AK2	0.0790967	0.225605	0.911845	0.092642	0.471334	0.492028	0.0836609	0.322253	1	0.0533601	-0.627722	0.365048
ENSMMUG00000000143	AK3	0.0868767	-0.219302	0.960025	0.0794074	-0.285933	0.863418	0.0997495	0.048466	1	0.109344	0.278322	0.820409
ENSMMUG00000053254	AK4	0.01945	-0.666307	0.641734	0.0330864	0.334171	0.812321	0.0209152	-0.489191	1	0.0384892	0.77428	0.430973
ENSMMUG00000020218	AK5	0.0765033	-0.721803	0.288972	0.0297778	-1.91272	0.0116554	0.160886	0.683594	0.478637	0.135587	0.452352	0.536792
ENSMMUG00000003397	AK7	0.00259333	2.00612	0.692662	0.00330864	2.4796	0.49668	0	-0.167263	1	0	-1.43217	0.842093
ENSMMUG00000009916	AK8	0.00389	0.6138	1	0.00330864	0.894639	1	0.00321773	0.4177	1	0.00262427	-0.239526	1
ENSMMUG00000020537	AK9	0.00389	0.25123	0.943215	0.0198519	3.28696	0.119688	0	-1.75223	1	0.00174951	-1.16914	0.948012
ENSMMUG00000059913	AKAIN1	0.00907667	1.42116	0.518044	0.00992593	1.4796	0.418151	0.00482659	0.247775	1	0.000874755	-2.23953	0.278226
ENSMMUG00000012644	AKAP1	0.05446	-0.691739	0.416985	0.24484	2.0266	7.07e-06	0.0675723	-0.280157	1	0.0603581	-0.615771	0.410687
ENSMMUG00000030279	AKAP10	0.0103733	0.131649	1	0.0132346	0.686053	0.810268	0.00643545	-0.545774	1	0.0113718	0.287721	1
ENSMMUG00000023083	AKAP11	0.228213	0.181402	0.912934	0.271309	0.439604	0.408873	0.144798	-0.636748	0.608009	0.214315	0.0632604	1
ENSMMUG00000023265	AKAP12	0.91415	1.24443	0.00324981	0.215062	-1.38089	0.0990334	0.196281	-1.65625	0.0151879	0.533601	0.0203413	1
ENSMMUG00000011251	AKAP13	0.06613	-0.296257	0.895017	0.105877	0.539103	0.407037	0.0740077	-0.0721054	1	0.0804775	0.0846201	1
ENSMMUG00000012384	AKAP14	0	0.421155	1	0	2.06456	1	0	0.832737	1	0.000874755	1.56783	0.849398
ENSMMUG00000000885	AKAP17A	0.10114	-0.258057	0.910993	0.258074	1.38535	0.003774	0.133536	0.270858	1	0.0796027	-0.8155	0.140721
ENSMMUG00000020812	AKAP3	0.00907667	0.0288379	1	0.00330864	-0.690323	0.793746	0.0128709	0.680734	1	0.00962231	0.0653288	1
ENSMMUG00000023060	AKAP4	0	0.421155	1	0	2.06456	1	0.00160886	2.83274	0.901265	0	-0.432171	1
ENSMMUG00000042066	AKAP5	0.00778	-1.32608	0.244703	0.0430123	1.54999	0.0444141	0.0128709	-0.489191	1	0.0218689	0.460914	0.806679
ENSMMUG00000015128	AKAP6	0.0220433	-0.496382	0.873911	0.119111	2.65931	4.41e-05	0.0289595	0.0145757	1	0.0113718	-1.79474	0.0309307
ENSMMUG00000000577	AKAP7	0.08558	-0.112668	1	0.168741	1.05764	0.0463579	0.0740077	-0.354141	1	0.0839765	-0.18981	0.926481
ENSMMUG00000051452	AKAP8	0.0596467	-0.390578	0.766067	0.102568	0.572711	0.39902	0.0804432	0.174246	1	0.0726047	-0.0398535	1
ENSMMUG00000017984	AKAP8L	0.08947	-0.833266	0.154534	0.320938	1.42189	0.0012306	0.210761	0.789669	0.267379	0.0918493	-0.923419	0.0488706
ENSMMUG00000002364	AKAP9	0.24118	0.12256	0.981362	0.489679	1.32373	0.002024	0.144798	-0.778409	0.460531	0.193321	-0.369074	0.645264
ENSMMUG00000001994	AKIP1	0.07391	-0.36472	0.746855	0.0496296	-0.854299	0.276672	0.0900964	0.0145757	1	0.111969	0.567829	0.352008
ENSMMUG00000009373	AKIRIN1	0.164677	-0.229896	0.910993	0.221679	0.300278	0.609335	0.172148	-0.133474	1	0.198569	0.162314	0.904935
ENSMMUG00000002824	AKIRIN2	0.09725	0.209651	0.935938	0.0860247	0.00567064	1	0.0852698	-0.0417318	1	0.0839765	-0.108382	1
ENSMMUG00000008018	AKNA	0.0220433	-1.16381	0.109266	0.0661728	0.742636	0.338575	0.0530925	0.396638	1	0.0472368	0.199442	0.932803
ENSMMUG00000010159	AKNAD1	0.00129667	1.42116	0.910993	0	1.4796	1	0	0.247775	1	0.000874755	0.567829	1
ENSMMUG00000049745	AKR1A1	0.14393	0.217283	0.89846	0.0794074	-0.722032	0.340841	0.164104	0.458542	0.820935	0.114593	-0.282595	0.796598
ENSMMUG00000000917	AKR1B1	0.13615	-0.413167	0.655655	0.185284	0.159362	0.850638	0.223632	0.535756	0.616563	0.159205	-0.150091	0.928885
ENSMMUG00000013098	AKR1B10	0.00259333	-1.57884	0.476826	0.00661728	0.0645643	1	0.0160886	1.29217	0.786541	0.00962231	0.245901	1
ENSMMUG00000023282	AKR1C1	0.0518667	-1.605	0.000606977	0.287852	1.35909	0.00261874	0.22685	1.1183	0.0243217	0.0918493	-0.775713	0.127332
ENSMMUG00000000958	AKR1C2	0	-0.900773	0.996826	0	0.742636	1	0.00482659	2.83274	0.654863	0.000874755	-0.432171	1
ENSMMUG00000019891	AKR1C8P	0.00389	1.09923	0.87575	0	0.0645643	1	0.00321773	0.832737	1	0.00174951	-0.432171	0.995907
ENSMMUG00000002473	AKR1E2	0.00259333	-0.694322	0.969079	0.0165432	2.3276	0.105293	0.00160886	-0.974618	1	0.00524853	0.205259	1
ENSMMUG00000006697	AKR7A2	0.103733	-0.227679	0.918379	0.172049	0.652933	0.243022	0.119056	0.0391882	1	0.111094	-0.125658	0.969891
ENSMMUG00000001044	AKT1	0.0803933	-0.428113	0.677144	0.12242	0.335212	0.643048	0.102967	0.041324	1	0.109344	0.187557	0.904935
ENSMMUG00000050123	AKT1S1	0.06224	-0.258756	0.914397	0.0430123	-0.713043	0.418151	0.0788343	0.191191	1	0.082227	0.343269	0.759297
ENSMMUG00000003621	AKT2	0.0246367	-0.301311	0.962416	0.046321	0.821708	0.320829	0.0418304	0.704982	0.780688	0.0218689	-0.638622	0.563622
ENSMMUG00000019995	AKT3	0.09336	0.728337	0.217085	0.0397037	-0.710729	0.423557	0.0514836	-0.426649	0.984262	0.0638571	-0.0930822	1
ENSMMUG00000008657	AKTIP	0.149117	0.245713	0.838736	0.135654	0.0645643	1	0.106185	-0.381944	0.947718	0.134712	0.0430536	1
ENSMMUG00000031965	ALAD	0.0129667	-0.476965	0.871465	0.0132346	-0.168096	1	0.0160886	-0.065383	1	0.0227436	0.67886	0.635526
ENSMMUG00000005596	ALAS1	0.0492733	0.384629	0.773386	0.046321	0.271015	0.871272	0.0402216	-0.00598174	1	0.0349902	-0.360021	0.833719
ENSMMUG00000008429	ALAS2	0	-1.3862	0.895888	0	0.257209	1	0.00160886	0.247775	1	0.00437378	2.15279	0.45422
ENSMMUG00000009107	ALCAM	0.18283	0.446781	0.57321	0.271309	1.03872	0.0425103	0.101358	-0.647043	0.747802	0.116342	-0.530989	0.466104
ENSMMUG00000022117	ALDH16A1	0.0414933	0.378087	0.85322	0.0165432	-0.920329	0.416852	0.0418304	0.378171	1	0.0314912	-0.222718	0.930652
ENSMMUG00000003102	ALDH18A1	0.02334	-0.439442	0.877236	0.0794074	1.73114	0.00871074	0.0225241	-0.450197	1	0.0262427	-0.310865	0.904935
ENSMMUG00000013303	ALDH1A1	0.1556	-1.42982	0.000207244	0.565778	0.807835	0.0657467	0.519663	0.78457	0.140057	0.330657	-0.130559	0.943974
ENSMMUG00000006659	ALDH1A3	0.00129667	-0.3862	1	0.00330864	1.25721	0.786594	0.00160886	0.0253824	1	0.00349902	0.889757	0.886546
ENSMMUG00000013057	ALDH1B1	0.0142633	-0.453314	0.910993	0.0363951	1.1901	0.210398	0.0321773	1.09577	0.589861	0.0104971	-1.158	0.308366
ENSMMUG00000012488	ALDH1L1	0.01556	-1.30467	0.0854915	0.0363951	0.206583	0.989302	0.0627457	1.27202	0.0840713	0.0306164	-0.239526	0.924004
ENSMMUG00000005797	ALDH1L2	0.00389	1.42116	0.835576	0	0.257209	1	0.00160886	0.247775	1	0.00174951	-0.169136	1
ENSMMUG00000001328	ALDH3A1	0.0103733	3.59108	0.110837	0	-0.257364	1	0	-1.48919	1	0.000874755	-1.6021	0.833102
ENSMMUG00000014130	ALDH3A2	0.05446	-0.0105609	1	0.0397037	-0.424821	0.751446	0.0547014	0.00782405	1	0.0603581	0.221379	0.904935
ENSMMUG00000023188	ALDH3B1	0.00907667	-0.3862	1	0.0297778	1.68605	0.139309	0.011262	0.0253824	1	0.00962231	-0.432171	0.944641
ENSMMUG00000004751	ALDH4A1	0.00778	-1.05689	0.480264	0.0264691	1.02504	0.385592	0.0305684	1.45423	0.193458	0.00962231	-0.934671	0.45738
ENSMMUG00000019368	ALDH5A1	0.00907667	0.25123	1	0.0165432	1.3276	0.294985	0.00160886	-1.75223	0.631661	0.00962231	0.345437	0.987118
ENSMMUG00000012684	ALDH6A1	0.110217	-0.570432	0.434067	0.291161	1.13516	0.012594	0.175366	0.301214	0.989645	0.125965	-0.39692	0.634815
ENSMMUG00000016682	ALDH7A1	0.0790967	-0.470138	0.630653	0.125728	0.366973	0.586404	0.130318	0.476044	0.835905	0.0962231	-0.137601	0.968502
ENSMMUG00000023796	ALDOB	0	0.421155	1	0	2.06456	1	0.00160886	2.83274	0.901265	0	-0.432171	1
ENSMMUG00000020322	ALDOC	0.3112	-1.27606	0.000658667	1.25067	1.15387	0.00292606	0.878439	0.632365	0.327614	0.558094	-0.298613	0.702887
ENSMMUG00000007494	ALG1	0.01556	-0.809142	0.622064	0.0397037	0.834267	0.397564	0.0321773	0.497134	1	0.0244931	-0.066043	1
ENSMMUG00000047340	ALG11	0.00259333	-0.801237	0.88709	0.0198519	2.54999	0.0378604	0.00321773	-0.389655	1	0.00437378	-0.30664	1
ENSMMUG00000011273	ALG12	0.0298233	-0.623239	0.654929	0.102568	1.55677	0.0130772	0.0386127	-0.138116	1	0.0376145	-0.27652	0.904935
ENSMMUG00000010421	ALG13	0.0790967	0.468461	0.593573	0.0628642	0.0466424	1	0.0804432	0.47174	0.901265	0.0437378	-0.793169	0.194657
ENSMMUG00000010662	ALG2	0.05835	0.452864	0.692662	0.0562469	0.351846	0.699529	0.0337861	-0.540721	0.901265	0.0446125	-0.124049	1
ENSMMUG00000018951	ALG3	0.02334	-0.723235	0.588333	0.0760988	1.34575	0.0595953	0.0418304	0.339697	1	0.0297417	-0.390351	0.849398
ENSMMUG00000003585	ALG5	0.0414933	0.107997	1	0.0397037	0.0925787	1	0.0370039	-0.0900948	1	0.0402387	0.0349551	1
ENSMMUG00000020046	ALG6	0.00778	-1.62947	0.244703	0.0595556	1.78893	0.0444272	0.024133	0.218028	1	0.0209941	-0.110243	1
ENSMMUG00000017472	ALG8	0.0207467	-0.661307	0.692662	0.0794074	1.70842	0.0102077	0.0321773	0.137592	1	0.0236184	-0.555553	0.714721
ENSMMUG00000010265	ALK	0.00129667	1.42116	0.910993	0	1.4796	1	0	0.247775	1	0.000874755	0.567829	1
ENSMMUG00000042459	ALKAL1	0.00129667	2.42116	0.746855	0	2.06456	1	0	0.832737	1	0	-0.432171	1
ENSMMUG00000023626	ALKBH1	0.0103733	-0.109359	1	0.0165432	0.791546	0.674043	0.00482659	-1.12146	0.832752	0.0148708	0.650291	0.759297
ENSMMUG00000062689	ALKBH2	0.0389	-0.116501	1	0.0297778	-0.407923	0.79886	0.0450482	0.167156	1	0.0454873	0.208287	0.925374
ENSMMUG00000017294	ALKBH3	0.0324167	0.764043	0.490223	0.0330864	0.716641	0.529014	0.0193064	-0.22171	1	0.0157456	-0.769206	0.496618
ENSMMUG00000050875	ALKBH4	0.0168567	-0.578845	0.749238	0.0297778	0.479602	0.768733	0.0337861	0.707206	0.884269	0.0218689	-0.191163	0.986397
ENSMMUG00000018352	ALKBH5	0.12837	-0.211113	0.941181	0.14558	0.0446648	1	0.168931	0.31273	0.947878	0.139961	-0.0612559	1
ENSMMUG00000000054	ALKBH7	0.149117	0.37827	0.652111	0.12242	0.00415281	1	0.133536	0.142906	1	0.103221	-0.419996	0.580147
ENSMMUG00000005437	ALKBH8	0.01167	0.655621	0.909846	0.0198519	1.54999	0.221583	0.00804432	0.0253824	1	0.00437378	-1.23953	0.487929
ENSMMUG00000004632	ALLC	0.0103733	-0.0527758	1	0.00330864	-0.935436	0.522754	0.00321773	-1.5365	0.600457	0.0183699	1.4423	0.17336
ENSMMUG00000002819	ALMS1	0.01945	-0.0706977	1	0.0397037	1.18004	0.245841	0.0225241	0.216066	1	0.0157456	-0.576561	0.793802
ENSMMUG00000030381	ALOX15	0.0142633	-1.12317	0.212854	0.046321	0.905366	0.261508	0.0209152	-0.447371	1	0.0367397	0.708692	0.447105
ENSMMUG00000013434	ALOX5	0.0246367	-0.3862	0.846269	0.0198519	-0.50312	0.720704	0.0321773	0.11653	1	0.0376145	0.503699	0.654149
ENSMMUG00000005572	ALOX5AP	0.29175	0.392711	0.573873	0.165432	-0.575893	0.485383	0.271898	0.228108	1	0.210816	-0.310969	0.74106
ENSMMUG00000014073	ALPK1	0.00778	0.528071	0.980206	0.00330864	-0.105361	1	0.00965318	0.939653	0.961074	0.00437378	-0.654563	0.848638
ENSMMUG00000006635	ALPK2	0	0.421155	1	0.00330864	4.06456	0.276672	0	0.832737	1	0	-0.432171	1
ENSMMUG00000002217	ALPL	0.00907667	-1.86425	0.431827	0.0165432	-0.672401	1	0.0402216	0.626286	1	0.0411135	0.904864	0.658838
ENSMMUG00000018155	ALS2	0.00907667	0.0992273	1	0.0264691	1.98656	0.066825	0.00965318	0.247775	1	0.00437378	-1.30664	0.421639
ENSMMUG00000060619	ALX3	0	0.421155	1	0	2.06456	1	0	0.832737	1	0.000874755	1.56783	0.849398
ENSMMUG00000012884	ALYREF	0.0570533	0.0801184	1	0.0231605	-1.17384	0.176173	0.0723989	0.53612	0.844839	0.0533601	-0.0778874	1
ENSMMUG00000013467	AMACR	0.04279	-1.38013	0.00561104	0.105877	0.214141	0.806786	0.0917052	-0.0439913	1	0.128589	0.834768	0.0704177
ENSMMUG00000011526	AMBRA1	0.00778	-0.67838	0.823232	0.0297778	1.6316	0.118688	0.00965318	-0.266798	1	0.0122466	0.0152881	1
ENSMMUG00000000535	AMD1	0.413637	0.531195	0.304471	0.248148	-0.396592	0.685447	0.299249	-0.124194	1	0.289544	-0.239526	0.833719
ENSMMUG00000009304	AMDHD1	0.141337	0.388734	0.634055	0.0794074	-0.567704	0.514157	0.0949229	-0.36366	0.989645	0.12334	0.125119	0.968502
ENSMMUG00000004309	AMER1	0.00259333	2.00612	0.71029	0.00330864	2.4796	0.473319	0	-0.167263	1	0	-1.43217	0.976218
ENSMMUG00000020837	AMER2	0.281377	1.13949	0.00323395	0.168741	0.01346	1	0.106185	-0.801613	0.473259	0.128589	-0.610735	0.293353
ENSMMUG00000019902	AMFR	0.06613	-0.717609	0.314355	0.135654	0.556015	0.376595	0.102967	0.100218	1	0.107595	0.227405	0.871064
ENSMMUG00000020037	AMHR2	0	0.421155	1	0	2.06456	1	0	0.832737	1	0.000874755	1.56783	0.849398
ENSMMUG00000062157	AMIGO1	0.00259333	1.00612	0.981362	0	0.479602	1	0.00160886	0.510809	1	0.00174951	0.152792	1
ENSMMUG00000012458	AMIGO2	0	-0.163807	1	0.00661728	4.64953	0.0607466	0	0.247775	1	0	-1.01713	0.904935
ENSMMUG00000014582	AMIGO3	0.00129667	2.42116	0.746855	0	2.06456	1	0	0.832737	1	0	-0.432171	1
ENSMMUG00000023423	AMMECR1	0.00129667	0.421155	1	0	0.742636	1	0	-0.489191	1	0.00262427	1.56783	0.803645
ENSMMUG00000049232	AMMECR1L	0.0401967	-0.0545781	1	0.0760988	1.04961	0.119319	0.0418304	0.033036	1	0.0341155	-0.450093	0.732771
ENSMMUG00000011180	AMN1	0.0453833	-0.506952	0.692435	0.0827161	0.565332	0.459176	0.0740077	0.410046	0.942755	0.0568591	-0.129244	0.995907
ENSMMUG00000007688	AMOT	0.0129667	1.55866	0.242438	0	-1.25736	0.514884	0.00804432	0.510809	1	0.00349902	-1.11024	0.579481
ENSMMUG00000001730	AMOTL1	0.0285267	0.163358	1	0.0363951	0.605133	0.591574	0.0209152	-0.359908	1	0.0262427	-0.0325634	1
ENSMMUG00000021694	AMOTL2	0.130963	0.0491866	1	0.046321	-1.48387	0.0804596	0.0804432	-0.794045	0.602992	0.174076	0.836646	0.112053
ENSMMUG00000005820	AMPD2	0.0674267	-0.922387	0.0953283	0.261383	1.46763	0.00087019	0.104576	-0.122869	1	0.10847	-0.0884384	1
ENSMMUG00000015785	AMPD3	0.00259333	-1.24181	0.595177	0.0231605	2.25721	0.035444	0.00804432	0.4177	1	0.00524853	-0.531707	0.904935
ENSMMUG00000023667	AMPH	0.02723	-0.734123	0.49084	0.152198	2.42933	1.79e-06	0.0209152	-1.08783	0.517861	0.0332407	-0.486619	0.710983
ENSMMUG00000005452	AMT	0.02723	-0.404815	0.866704	0.0959506	1.84217	0.00217905	0.0289595	-0.259185	1	0.0262427	-0.586499	0.635526
ENSMMUG00000045118	AMY2B	0.0207467	-1.4339	0.0494679	0.251457	3.35407	3.41e-13	0.024133	-1.12146	0.473533	0.0271174	-1.18706	0.0704177
ENSMMUG00000053148	AMZ1	0	-2.16381	0.356055	0.00330864	0.605133	1	0.00643545	1.15467	0.97286	0.00524853	0.790222	0.849398
ENSMMUG00000048903	AMZ2	0.0713167	-0.310649	0.843996	0.14558	0.934366	0.0846639	0.0772254	-0.14501	1	0.0813522	-0.0870354	1
ENSMMUG00000012115	ANAPC1	0.01945	-0.845631	0.410224	0.0694815	1.37425	0.0380303	0.0337861	0.142422	1	0.0297417	-0.160869	1
ENSMMUG00000004432	ANAPC10	0.04279	0.2798	0.930348	0.0297778	-0.242864	0.928784	0.0370039	0.00830891	1	0.0367397	-0.0503003	1
ENSMMUG00000012887	ANAPC11	0.207467	-0.071295	1	0.155506	-0.495131	0.546017	0.278333	0.494321	0.682067	0.202943	-0.141632	0.940526
ENSMMUG00000012750	ANAPC13	0.15949	-0.190702	0.962472	0.12242	-0.548595	0.504571	0.233285	0.542782	0.602166	0.171452	-0.0675069	1
ENSMMUG00000015600	ANAPC16	0.164677	-0.189869	0.962472	0.172049	-0.0717014	1	0.228459	0.43802	0.831684	0.171452	-0.141036	0.943974
ENSMMUG00000001669	ANAPC2	0.0440867	-0.0789182	1	0.0760988	0.868167	0.262017	0.0514836	0.21892	1	0.0376145	-0.464592	0.724453
ENSMMUG00000004458	ANAPC4	0.03501	-0.0934178	1	0.112494	2.00402	0.00039199	0.0273507	-0.489191	1	0.0244931	-0.877971	0.298613
ENSMMUG00000019090	ANAPC5	0.0842833	-0.322353	0.809351	0.21837	1.34929	0.00298695	0.0933141	-0.11751	1	0.0839765	-0.402114	0.635526
ENSMMUG00000054876	ANAPC7	0.0246367	-0.614469	0.58914	0.0529383	0.742636	0.337079	0.0321773	-0.114795	1	0.039364	0.284036	0.886546
ENSMMUG00000057652	ANG	0.0298233	0.836193	0.5308	0.0198519	0.143999	1	0.0176975	-0.167263	1	0.0157456	-0.541795	0.799913
ENSMMUG00000018551	ANGEL1	0.0453833	-0.453314	0.710556	0.0992593	0.920729	0.122827	0.0740077	0.468463	0.901265	0.0481115	-0.432171	0.659013
ENSMMUG00000011735	ANGEL2	0.0363067	0.0893118	1	0.0496296	0.6383	0.483547	0.0305684	-0.202887	1	0.0332407	-0.124049	1
ENSMMUG00000017745	ANGPT1	0.0168567	-1.07527	0.257455	0.0727901	1.45884	0.0293728	0.0547014	1.10404	0.287939	0.0192446	-1.03789	0.208046
ENSMMUG00000010139	ANGPT2	0.00648333	-0.74877	0.758646	0.0198519	1.17148	0.390624	0.00160886	-2.12146	0.395091	0.0166203	1.18932	0.383705
ENSMMUG00000017553	ANGPTL1	0.00518667	-0.426842	1	0.0132346	1.21657	0.44643	0.00804432	0.330237	1	0.00699804	-0.0696008	1
ENSMMUG00000012161	ANGPTL2	0.0168567	-1.07527	0.52016	0.0231605	-0.344827	1	0.0160886	-1.06538	0.901265	0.0533601	1.56783	0.0740697
ENSMMUG00000000698	ANGPTL4	0.0207467	0.0167651	1	0.0430123	1.28696	0.242463	0.024133	0.309175	1	0.0139961	-0.836561	0.749729
ENSMMUG00000020783	ANGPTL5	0	0.421155	1	0	2.06456	1	0.00160886	2.83274	0.901265	0	-0.432171	1
ENSMMUG00000042707	ANGPTL6	0.0207467	-1.04597	0.182314	0.0330864	-0.11986	1	0.0498748	0.528957	0.901265	0.0454873	0.437769	0.706958
ENSMMUG00000006187	ANGPTL7	0	0.421155	1	0.00330864	4.06456	0.276672	0	0.832737	1	0	-0.432171	1
ENSMMUG00000009337	ANGPTL8	0	0.421155	1	0.00330864	4.06456	0.276672	0	0.832737	1	0	-0.432171	1
ENSMMUG00000014726	ANK1	0.00259333	-0.900773	0.758646	0.0297778	3.38649	0.000575942	0.00160886	-1.16726	0.918417	0.00349902	-0.810683	0.820409
ENSMMUG00000008633	ANK2	0.121887	0.209651	0.932828	0.271309	1.58162	0.000664468	0.0788343	-0.573255	0.860079	0.0769785	-0.776616	0.180477
ENSMMUG00000003589	ANK3	0.207467	0.769079	0.141212	0.221679	0.717399	0.211294	0.125491	-0.251499	1	0.0935988	-0.934671	0.0692663
ENSMMUG00000014314	ANKAR	0.0103733	-0.0527758	1	0.0330864	2.00043	0.0384608	0.00965318	-0.114795	1	0.00699804	-0.906102	0.635526
ENSMMUG00000061069	ANKDD1B	0	-0.163807	1	0	1.4796	1	0	0.247775	1	0.00174951	2.15279	0.635526
ENSMMUG00000015923	ANKEF1	0	0.421155	1	0.00330864	4.06456	0.276672	0	0.832737	1	0	-0.432171	1
ENSMMUG00000005793	ANKFN1	0	-0.578845	0.965215	0.00661728	3.64953	0.14183	0	-0.167263	1	0.000874755	-0.0171334	1
ENSMMUG00000019184	ANKFY1	0.05835	-0.331407	0.869649	0.138963	1.18705	0.0312457	0.0627457	-0.176251	1	0.0638571	-0.211402	0.910367
ENSMMUG00000021942	ANKH	0.12448	-0.20775	0.95622	0.21837	0.764331	0.14183	0.114229	-0.341634	1	0.14171	0.0461925	1
ENSMMUG00000005120	ANKIB1	0.296937	0.47223	0.425838	0.314321	0.474601	0.363347	0.18341	-0.448477	0.901265	0.204693	-0.333731	0.689082
ENSMMUG00000061556	ANKLE2	0.0518667	0.134851	1	0.092642	1.11519	0.0695608	0.0450482	-0.116637	1	0.0376145	-0.572652	0.565516
ENSMMUG00000014835	ANKMY1	0.00129667	1.42116	0.910993	0	1.4796	1	0.00160886	1.83274	1	0	-1.01713	0.904935
ENSMMUG00000017041	ANKMY2	0.01556	0.95167	0.546612	0.0132346	0.686053	0.810268	0.00321773	-1.38966	0.752688	0.00962231	-0.0951359	1
ENSMMUG00000023513	ANKRA2	0.0479767	0.58162	0.568372	0.0165432	-0.994329	0.352083	0.0257418	-0.555533	0.930777	0.0402387	0.239775	0.904935
ENSMMUG00000006632	ANKRD1	0	0.421155	1	0.00330864	4.06456	0.276672	0	0.832737	1	0	-0.432171	1
ENSMMUG00000018929	ANKRD10	0.0829867	-0.0878583	1	0.138963	0.797342	0.168282	0.0884875	0.0401794	1	0.0761037	-0.312589	0.800429
ENSMMUG00000017161	ANKRD11	0.304717	0.270375	0.759028	0.34079	0.407452	0.430488	0.231676	-0.251796	1	0.241432	-0.234308	0.842093
ENSMMUG00000049523	ANKRD12	0.736507	0.572032	0.200296	0.516148	-0.129659	1	0.473006	-0.305877	1	0.502109	-0.257691	0.773849
ENSMMUG00000007678	ANKRD13A	0.00129667	-1.66631	0.552798	0.0132346	1.57914	0.330609	0.00482659	-0.0741532	1	0.0078728	0.719832	0.863558
ENSMMUG00000014409	ANKRD13B	0	-0.163807	1	0.00330864	3.06456	0.418151	0	0.247775	1	0.000874755	0.567829	1
ENSMMUG00000013853	ANKRD13C	0.04668	-0.43548	0.773931	0.0860247	0.649527	0.390843	0.0675723	0.259002	1	0.0568591	-0.102022	1
ENSMMUG00000015928	ANKRD13D	0.0285267	-0.913264	0.227048	0.0827161	0.944825	0.146863	0.0498748	0.0912704	1	0.0516106	0.170939	0.941681
ENSMMUG00000015141	ANKRD16	0.01945	-0.360204	0.962472	0.115802	3.10521	8.99e-07	0.0160886	-0.614722	1	0.0078728	-2.04098	0.0144478
ENSMMUG00000000790	ANKRD17	0.08947	0.283652	0.840937	0.115802	0.6799	0.276672	0.0675723	-0.240844	1	0.0664814	-0.365057	0.739841
ENSMMUG00000000494	ANKRD18B	0.0246367	-0.504844	0.766213	0.132346	2.64076	9.06e-07	0.0402216	0.403894	1	0.00874755	-2.38213	0.000155201
ENSMMUG00000020032	ANKRD2	0.00259333	-0.578845	1	0.00992593	1.60513	0.409017	0	-1.97462	0.901265	0.00699804	1.15279	0.773849
ENSMMUG00000028928	ANKRD24	0.03112	-0.344379	0.905178	0.0827161	1.37269	0.0229287	0.0530925	0.672273	0.761103	0.0227436	-1.05232	0.115941
ENSMMUG00000016403	ANKRD26	0.0778	-0.687026	0.299727	0.324247	1.88014	4.05e-06	0.119056	0.101554	1	0.078728	-0.788562	0.126074
ENSMMUG00000008041	ANKRD27	0.0220433	-0.266901	0.969763	0.0595556	1.4796	0.0399583	0.024133	-0.0741532	1	0.0209941	-0.46074	0.780179
ENSMMUG00000021288	ANKRD28	0.0103733	-0.266901	1	0.0297778	1.57914	0.158123	0.011262	-0.0741532	1	0.0104971	-0.375587	0.949548
ENSMMUG00000020328	ANKRD29	0.0479767	0.402296	0.753179	0.0330864	-0.176444	1	0.0402216	0.0574436	1	0.035865	-0.229678	0.919818
ENSMMUG00000011061	ANKRD31	0.00129667	-1.03828	0.972828	0.0165432	2.84217	0.101607	0.00643545	1.15467	0.930154	0.000874755	-1.8916	0.635526
ENSMMUG00000001130	ANKRD33B	0.00129667	0.836193	1	0	1.06456	1	0.00321773	2.4177	0.835905	0	-1.43217	0.773849
ENSMMUG00000040654	ANKRD34A	0.00648333	-1.45331	0.209813	0.0198519	0.445654	0.896746	0.0209152	0.470167	1	0.0209941	0.567829	0.740035
ENSMMUG00000019460	ANKRD34B	0	-1.74877	0.562416	0.0198519	4.28696	0.00101391	0	-1.33719	0.901265	0.00174951	-0.654563	0.904935
ENSMMUG00000059439	ANKRD34C	0	0.421155	1	0.00330864	4.06456	0.276672	0	0.832737	1	0	-0.432171	1
ENSMMUG00000062744	ANKRD37	0.0142633	-0.453314	0.888438	0.0132346	-0.285933	0.916253	0.0402216	1.62629	0.0553814	0.0122466	-0.882832	0.444902
ENSMMUG00000063897	ANKRD39	0.0246367	-0.0382763	1	0.0330864	0.523996	0.67284	0.0225241	-0.167263	1	0.0262427	0.0625938	1
ENSMMUG00000003421	ANKRD40	0.10503	-0.163807	0.989901	0.135654	0.29701	0.67545	0.111012	-0.0492069	1	0.118092	0.0703294	1
ENSMMUG00000005031	ANKRD42	0.01945	0.514265	0.86675	0.0231605	0.816637	0.523753	0.0128709	-0.206791	1	0.0122466	-0.479477	0.849398
ENSMMUG00000022425	ANKRD44	0.0609433	-0.0706977	1	0.0794074	0.40464	0.617776	0.0723989	0.258267	1	0.0568591	-0.258141	0.881368
ENSMMUG00000009958	ANKRD46	0.0920633	-0.517444	0.509982	0.0992593	-0.289578	0.840233	0.148015	0.377543	0.901265	0.133838	0.234703	0.849398
ENSMMUG00000061391	ANKRD49	0.0376033	-0.163807	1	0.0694815	0.909286	0.185543	0.0450482	0.182924	1	0.0349902	-0.3784	0.793504
ENSMMUG00000006783	ANKRD50	0.02334	-0.4602	0.792271	0.0330864	0.238594	0.977292	0.0337861	0.22608	1	0.0332407	0.209375	0.938719
ENSMMUG00000008679	ANKRD52	0	-0.163807	1	0.00330864	3.06456	0.418151	0	0.247775	1	0.000874755	0.567829	1
ENSMMUG00000055845	ANKRD53	0	0.421155	1	0	2.06456	1	0	0.832737	1	0.000874755	1.56783	0.849398
ENSMMUG00000015254	ANKRD54	0.03501	-0.146529	1	0.0330864	-0.11986	1	0.0563102	0.773844	0.60084	0.0323659	-0.374068	0.801394
ENSMMUG00000009729	ANKRD55	0.00129667	0.421155	1	0	0.742636	1	0.00321773	1.83274	0.901265	0.000874755	-0.432171	0.968502
ENSMMUG00000003462	ANKRD6	0.00259333	-0.31581	1	0	-0.520398	0.863474	0.011262	2.51081	0.198045	0.00174951	-1.16914	0.732771
ENSMMUG00000061715	ANKRD62	0	-2.03828	0.446135	0.0297778	5.38649	2.73e-06	0	-1.62669	0.860079	0.000874755	-1.7541	0.442143
ENSMMUG00000060384	ANKRD65	0.00907667	0.514265	0.930617	0.00992593	0.816637	0.74448	0.00965318	0.640092	1	0.00437378	-0.934671	0.695767
ENSMMUG00000050524	ANKRD7	0	-1.16381	0.809351	0.0165432	5.64953	0.00042097	0	-0.752225	1	0	-2.01713	0.506876
ENSMMUG00000016889	ANKRD9	0.05057	-0.187654	1	0.112494	1.20516	0.0400507	0.0530925	-0.0797998	1	0.0472368	-0.392278	0.77197
ENSMMUG00000021718	ANKS1A	0.00648333	1.19876	0.732853	0.00330864	0.605133	0.881741	0.00160886	-0.626694	1	0.00349902	-0.110243	1
ENSMMUG00000022406	ANKS1B	0.0842833	-0.185502	0.980745	0.175358	1.08474	0.039723	0.101358	0.167401	1	0.0734794	-0.530575	0.500805
ENSMMUG00000011001	ANKS3	0.01167	-0.542319	0.874053	0.0330864	1.27607	0.193173	0.0273507	1.04847	0.600457	0.00962231	-1.05666	0.41201
ENSMMUG00000018523	ANKS6	0.00129667	-0.3862	1	0.00330864	1.25721	0.786594	0.00321773	0.832737	1	0.00262427	0.245901	1
ENSMMUG00000031534	ANKUB1	0.00129667	2.42116	0.746855	0	2.06456	1	0	0.832737	1	0	-0.432171	1
ENSMMUG00000014510	ANKZF1	0.0946567	-0.5493	0.505863	0.350716	1.80041	1.84e-05	0.131927	0.0733505	1	0.0883503	-0.793169	0.127288
ENSMMUG00000021186	ANLN	0.78967	1.24756	0.000606977	0.320938	-0.549545	0.559773	0.334644	-0.548692	0.835905	0.334156	-0.688598	0.188603
ENSMMUG00000019734	ANO1	0.0129667	-0.119413	1	0.0132346	0.138565	1	0.0128709	-0.0848005	1	0.0166203	0.366195	0.928113
ENSMMUG00000001029	ANO10	0.0207467	-1.10609	0.299351	0.0760988	1.14173	0.141284	0.024133	-0.796619	0.901265	0.0516106	0.69336	0.530598
ENSMMUG00000012924	ANO3	0.00259333	-1.16381	0.785659	0.0496296	4.74264	2.32e-05	0.00160886	-1.41519	0.955699	0.000874755	-2.6801	0.181923
ENSMMUG00000018718	ANO4	0.01945	0.563174	0.87575	0.0628642	2.74264	0.003371	0.00643545	-1.16726	0.92226	0.00437378	-2.13261	0.110478
ENSMMUG00000006183	ANO5	0.00518667	-0.780478	0.773386	0.0198519	1.4796	0.203647	0.0144798	0.98474	0.901265	0.00612329	-0.754099	0.76827
ENSMMUG00000011811	ANO6	0.0298233	-0.666307	0.574375	0.0496296	0.283205	0.844317	0.035395	-0.330201	1	0.0559843	0.65946	0.460601
ENSMMUG00000001721	ANO7	0.00778	1.42116	0.684951	0.00661728	1.1901	0.598191	0.00160886	-0.752225	1	0.00262427	-0.754099	0.904935
ENSMMUG00000016232	ANO8	0.00389	-1.03828	0.746855	0.0330864	2.61711	0.0156753	0.00804432	0.0957718	1	0.00524853	-0.872743	0.74106
ENSMMUG00000018191	ANOS1	0.00129667	0.836193	1	0	1.06456	1	0.00321773	2.4177	0.835905	0	-1.43217	0.773849
ENSMMUG00000022717	ANP32A	0.25674	-0.0689245	1	0.185284	-0.555816	0.454244	0.267071	0.00942732	1	0.293918	0.246757	0.779418
ENSMMUG00000012242	ANP32B	0.51348	0.822929	0.0287235	0.327556	-0.102151	1	0.259027	-0.534772	0.744692	0.297417	-0.378293	0.591955
ENSMMUG00000021531	ANP32E	0.134853	-0.290864	0.809351	0.152198	-0.0318985	1	0.173757	0.191531	1	0.165329	0.120876	0.968502
ENSMMUG00000014983	ANPEP	0	0.421155	1	0	2.06456	1	0.00160886	2.83274	0.901265	0	-0.432171	1
ENSMMUG00000011521	ANTKMT	0.07391	0.160195	0.98626	0.125728	1.04619	0.0691055	0.0643545	-0.0951129	1	0.0524853	-0.588896	0.458327
ENSMMUG00000014244	ANTXR1	0.00259333	2.00612	0.680008	0.00330864	2.4796	0.514105	0	-0.167263	1	0	-1.43217	0.803645
ENSMMUG00000003333	ANTXR2	0.00518667	-1.1149	0.756284	0.0264691	1.59063	0.229497	0.00482659	-1.07415	1	0.0148708	0.737754	0.828632
ENSMMUG00000012667	ANXA1	0.389	0.70349	0.122786	0.132346	-1.13822	0.100151	0.308902	0.18918	1	0.229186	-0.451244	0.506876
ENSMMUG00000019780	ANXA11	0.18283	-0.0620927	1	0.132346	-0.537886	0.492987	0.159277	-0.301484	1	0.224812	0.44463	0.445055
ENSMMUG00000063044	ANXA13	0	0.421155	1	0.00330864	4.06456	0.276672	0	0.832737	1	0	-0.432171	1
ENSMMUG00000012000	ANXA2	0.01945	-1.0707	0.473439	0.0661728	1.04749	0.266062	0.0386127	0.136744	1	0.039364	0.1845	0.98109
ENSMMUG00000022218	ANXA3	0.0881733	0.610817	0.538029	0.0264691	-1.26536	0.290526	0.0434393	-0.699758	0.901265	0.0743542	0.293654	0.863161
ENSMMUG00000000857	ANXA4	0.09336	0.0260174	1	0.0893333	-0.016824	1	0.114229	0.410205	0.901265	0.0813522	-0.295435	0.799412
ENSMMUG00000009194	ANXA5	0.409747	0.111109	0.98502	0.400346	0.0571923	0.955089	0.366821	-0.0995483	1	0.381393	-0.0400598	1
ENSMMUG00000021053	ANXA6	0.07002	-0.863574	0.182205	0.258074	1.43761	0.00231567	0.128709	0.253724	1	0.0953483	-0.385521	0.689682
ENSMMUG00000015708	ANXA7	0.21006	0.234608	0.833595	0.198519	0.109605	0.913888	0.220414	0.311905	0.932124	0.151333	-0.48108	0.444902
ENSMMUG00000023231	ANXA9	0	0.421155	1	0	2.06456	1	0.00160886	2.83274	0.901265	0	-0.432171	1
ENSMMUG00000022275	AOAH	0.03501	-0.690353	0.525473	0.0694815	0.535311	0.495499	0.0498748	-0.0376274	1	0.0594834	0.354425	0.816428
ENSMMUG00000001870	AOC2	0	-2.03828	0.446135	0.0231605	4.06456	0.000557015	0.00160886	-0.489191	1	0.00174951	-1.01713	0.833719
ENSMMUG00000008298	AOPEP	0.133557	-0.213795	0.962472	0.403654	1.75915	6.84e-05	0.101358	-0.671088	0.722833	0.119841	-0.498572	0.519873
ENSMMUG00000021931	AOX1	0.0259333	1.22851	0.203586	0.00661728	-0.742791	0.613483	0.00804432	-0.867702	0.901265	0.0139961	-0.152063	1
ENSMMUG00000005835	AOX2	0.01167	1.93573	0.141212	0	-0.935436	0.664512	0.00160886	-1.07415	0.911615	0.00437378	-0.30664	1
ENSMMUG00000065026	AP1AR	0.01167	1.57316	0.28724	0	-1.10536	0.504571	0.00643545	0.347311	1	0.00349902	-0.917598	0.739509
ENSMMUG00000021380	AP1B1	0.165973	-0.553459	0.390084	0.185284	-0.279965	0.840883	0.28316	0.457993	0.752688	0.239683	0.175262	0.892296
ENSMMUG00000010878	AP1G1	0.0570533	-0.426842	0.740059	0.112494	0.767583	0.231085	0.082052	0.257053	1	0.0664814	-0.187752	0.928113
ENSMMUG00000004144	AP1G2	0.00778	-1.65413	0.0905016	0.12242	3.50514	4.88e-10	0.0176975	-0.337188	1	0.00874755	-1.7541	0.0297099
ENSMMUG00000014026	AP1M1	0.0609433	-0.203336	0.962472	0.0628642	-0.0729392	1	0.07079	0.0861857	1	0.0734794	0.182804	0.913943
ENSMMUG00000010162	AP1S1	0.102437	-0.546935	0.489623	0.254765	1.05076	0.0318895	0.15606	0.242876	1	0.120716	-0.301915	0.77569
ENSMMUG00000014055	AP1S2	0.0479767	0.329233	0.841579	0.0496296	0.378064	0.724713	0.0450482	0.198865	1	0.0323659	-0.524093	0.612104
ENSMMUG00000009710	AP1S3	0.00259333	-0.694322	0.871327	0	-0.842326	0.657341	0.00321773	-0.28274	1	0.00874755	1.70533	0.307045
ENSMMUG00000011612	AP2A1	0.0570533	-0.694322	0.365915	0.155506	1.06456	0.0415278	0.104576	0.434188	0.901265	0.0717299	-0.351752	0.754015
ENSMMUG00000003620	AP2A2	0.0790967	-0.501165	0.578355	0.175358	0.894639	0.0864945	0.115838	0.215207	1	0.0953483	-0.197706	0.904935
ENSMMUG00000006048	AP2B1	0.0440867	-0.609433	0.562416	0.092642	0.703377	0.322159	0.0611368	-0.000801505	1	0.0664814	0.176404	0.948885
ENSMMUG00000006557	AP2M1	0.41623	-0.0697017	1	0.489679	0.209591	0.710002	0.43922	0.034437	1	0.422507	-0.0505261	1
ENSMMUG00000000833	AP2S1	0.197093	0.243915	0.819812	0.135654	-0.379169	0.722116	0.210761	0.357495	0.901265	0.151333	-0.333523	0.704359
ENSMMUG00000001360	AP3B1	0.117997	0.444871	0.556508	0.109185	0.25116	0.770625	0.0868786	-0.154087	1	0.0813522	-0.361398	0.712199
ENSMMUG00000000617	AP3B2	0.0129667	-1.5288	0.0519688	0.092642	1.85646	0.0014912	0.0418304	0.4791	0.968535	0.0262427	-0.500342	0.709253
ENSMMUG00000015663	AP3D1	0.04668	-0.446207	0.746855	0.132346	1.38869	0.0130997	0.0627457	0.110271	1	0.0481115	-0.482797	0.643422
ENSMMUG00000020825	AP3M1	0.0103733	1.00612	0.699161	0.00330864	-0.183363	0.944746	0.00804432	0.510809	1	0.00437378	-0.754099	0.773849
ENSMMUG00000014431	AP3M2	0.0765033	-0.351434	0.779772	0.115802	0.395286	0.574845	0.0997495	0.151806	1	0.0935988	0.0280959	1
ENSMMUG00000015288	AP3S1	0.110217	-0.607907	0.336798	0.135654	-0.168827	0.994917	0.160886	0.0986314	1	0.182824	0.455526	0.450433
ENSMMUG00000029507	AP3S2	0.0479767	0.0108714	1	0.0595556	0.405601	0.694115	0.0579191	0.369765	1	0.0402387	-0.401144	0.805534
ENSMMUG00000019528	AP4B1	0.00907667	-0.936397	0.616786	0.0430123	1.74264	0.0533581	0.0128709	-0.319266	1	0.0166203	0.0317762	1
ENSMMUG00000015159	AP4E1	0.02334	0.811102	0.550716	0.0132346	-0.0397723	1	0.0144798	-0.0932621	1	0.0131213	-0.432171	0.877218
ENSMMUG00000013447	AP4M1	0.0129667	-1.05015	0.333273	0.0661728	1.78446	0.00713848	0.0370039	0.832737	0.694518	0.0148708	-1.01713	0.273342
ENSMMUG00000003123	AP4S1	0.0414933	-0.404815	0.773386	0.0760988	0.672247	0.355841	0.046657	-0.167263	1	0.0559843	0.180806	0.928113
ENSMMUG00000038363	AP5B1	0.0129667	-0.119413	1	0.0231605	0.935281	0.466076	0.0176975	0.463504	1	0.0113718	-0.482797	0.849398
ENSMMUG00000018279	AP5M1	0.06224	-0.347839	0.79235	0.0727901	-0.00433075	1	0.0900964	0.352744	0.97286	0.0769785	0.0548779	1
ENSMMUG00000057292	AP5S1	0.01167	-0.426842	0.941181	0.0363951	1.56206	0.105304	0.00965318	-0.64531	1	0.0157456	0.0608691	1
ENSMMUG00000011228	AP5Z1	0.0220433	-0.694322	0.564039	0.0628642	1.13856	0.103815	0.0418304	0.4791	0.942095	0.0279922	-0.365057	0.833102
ENSMMUG00000022404	APAF1	0.0298233	-0.203336	0.993101	0.0264691	-0.241244	0.988424	0.0498748	0.788343	0.610838	0.0297417	-0.280168	0.878647
ENSMMUG00000011401	APBA1	0.00259333	0.421155	1	0.00661728	2.06456	0.382351	0.00321773	0.832737	1	0.000874755	-1.23953	0.773849
ENSMMUG00000019339	APBA2	0.0389	-1.22456	0.0251032	0.112494	0.623992	0.322155	0.114229	0.745275	0.415965	0.0769785	-0.0439003	1
ENSMMUG00000009672	APBA3	0.00648333	-0.31581	1	0.00330864	-0.520398	0.781925	0.00965318	0.392165	1	0.0104971	0.567829	0.870016
ENSMMUG00000007723	APBB1	0.226917	0.0540385	1	0.350716	0.775364	0.116776	0.230067	0.0778498	1	0.17845	-0.48401	0.450433
ENSMMUG00000022948	APBB1IP	0.255443	0.0905101	1	0.211753	-0.214564	0.958904	0.291204	0.334907	0.9128	0.220438	-0.24034	0.849398
ENSMMUG00000012563	APBB2	0.149117	0.544427	0.406203	0.115802	0.0397325	1	0.0884875	-0.452665	0.901265	0.10672	-0.176157	0.92355
ENSMMUG00000001707	APBB3	0.0609433	-0.0162499	1	0.135654	1.36942	0.0145824	0.0482659	-0.412739	1	0.0507358	-0.444346	0.681963
ENSMMUG00000000330	APC	1.22535	0.121976	0.981362	0.602173	-1.01359	0.10762	1.5059	0.514201	0.605815	1.05758	-0.202607	0.849398
ENSMMUG00000003053	APC2	0.08169	-0.333732	0.809351	0.14558	0.6799	0.253702	0.131927	0.585725	0.656437	0.0778532	-0.510173	0.506659
ENSMMUG00000056891	APCDD1	0.17505	-0.673776	0.28231	0.178667	-0.524763	0.570649	0.181802	-0.570387	0.79033	0.361274	1.01814	0.00700177
ENSMMUG00000014540	APEH	0.0246367	-0.0642715	1	0.0363951	0.649527	0.521724	0.0225241	-0.191109	1	0.0262427	0.0301723	1
ENSMMUG00000064230	APELA	0	0.421155	1	0.00330864	4.06456	0.276672	0	0.832737	1	0	-0.432171	1
ENSMMUG00000048039	APEX1	0.12837	-0.168608	0.977047	0.132346	-0.0697368	1	0.181802	0.50072	0.712298	0.128589	-0.205711	0.879591
ENSMMUG00000008428	APEX2	0.0129667	-0.248696	0.998616	0.0231605	0.816637	0.499549	0.0128709	-0.206791	1	0.0166203	0.189317	1
ENSMMUG00000021386	APH1A	0.111513	-0.124586	1	0.135654	0.23288	0.755832	0.139971	0.309175	0.99745	0.109344	-0.203084	0.904935
ENSMMUG00000059755	APH1B	0.0609433	-0.912745	0.150464	0.175358	0.936809	0.0879696	0.119056	0.313363	1	0.0997221	-0.037892	1
ENSMMUG00000008827	API5	0.0674267	-0.000671301	1	0.0430123	-0.627927	0.515438	0.0740077	0.177873	1	0.0717299	0.135514	0.968502
ENSMMUG00000006447	APIP	0.111513	0.875414	0.0728648	0.0562469	-0.380221	0.736596	0.0691811	-0.117222	1	0.0577338	-0.565754	0.445055
ENSMMUG00000007552	APLF	0.01556	0.95167	0.546612	0.0165432	1.00567	0.48393	0.011262	0.309175	1	0.00437378	-1.49106	0.241903
ENSMMUG00000010627	APLNR	0.00129667	2.42116	0.746855	0	2.06456	1	0	0.832737	1	0	-0.432171	1
ENSMMUG00000019753	APLP1	0.0285267	0.300861	0.962472	0.0496296	1.23167	0.168282	0.0273507	0.221303	1	0.0148708	-1.04361	0.380377
ENSMMUG00000018029	APLP2	0.57961	-0.463233	0.47145	1.00914	0.511381	0.27439	0.701464	-0.0970796	1	0.797777	0.186767	0.857086
ENSMMUG00000061222	APMAP	0.07391	-0.0959031	1	0.148889	1.11239	0.0360086	0.0659634	-0.28274	1	0.0691057	-0.280168	0.849398
ENSMMUG00000044545	APOA1	0.00129667	0.0992273	1	0.00661728	2.64953	0.266062	0.00160886	0.510809	1	0.000874755	-0.754099	0.968502
ENSMMUG00000021171	APOBEC2	0	0.421155	1	0.00330864	4.06456	0.276672	0	0.832737	1	0	-0.432171	1
ENSMMUG00000042504	APOBEC3A	0	-4.00511	0.0400039	0	-2.3617	0.452741	0.00321773	-1.93985	0.771786	0.0349902	4.34042	0.000135637
ENSMMUG00000004015	APOBEC3B	0	0.421155	1	0	2.06456	1	0	0.832737	1	0.000874755	1.56783	0.849398
ENSMMUG00000039346	APOBEC3D	0.0285267	-0.359063	0.88219	0.0231605	-0.490025	0.677524	0.0579191	1.01982	0.294089	0.0306164	-0.30664	0.854314
ENSMMUG00000001016	APOBEC3H	0.00129667	0.421155	1	0.00661728	3.06456	0.197293	0	-0.489191	1	0.000874755	-0.432171	0.968502
ENSMMUG00000000707	APOBR	0.00129667	2.42116	0.746855	0	2.06456	1	0	0.832737	1	0	-0.432171	1
ENSMMUG00000028749	APOC1	0.40845	0.694269	0.202484	0.60879	1.2428	0.00985681	0.2542	-0.263771	1	0.157456	-1.29427	0.00234293
ENSMMUG00000055305	APOC2	0.00129667	-1.48574	0.910993	0.0330864	3.93903	0.0167068	0.00321773	-0.389655	1	0.00174951	-1.65456	0.746555
ENSMMUG00000063008	APOD	0.294343	-1.42455	0.0117765	0.373877	-0.878156	0.397489	0.74973	0.248805	1	0.926366	0.961253	0.0560225
ENSMMUG00000014305	APOE	4.32698	-0.394695	0.575715	6.18054	0.242072	0.704888	7.03395	0.539531	0.556238	4.82078	-0.229319	0.820409
ENSMMUG00000001537	APOL2	0.07391	-0.0695918	1	0.0992593	0.448905	0.582329	0.035395	-1.27306	0.473259	0.0962231	0.580885	0.614435
ENSMMUG00000020016	APOL4	0.01167	-0.211113	1	0	-2.25736	0.169753	0.011262	-0.211657	1	0.0201194	1.06533	0.331285
ENSMMUG00000048463	APOL5	0	-0.578845	0.962472	0.00330864	2.4796	0.522209	0	-0.167263	1	0.00174951	1.15279	0.928113
ENSMMUG00000001050	APOL6	0.00129667	-1.27928	0.710251	0	-0.742791	0.654658	0.011262	2.02538	0.359081	0.00437378	-0.0171334	1
ENSMMUG00000050700	APOLD1	0.121887	0.607307	0.331706	0.0132346	-2.61913	0.00166764	0.104576	0.262422	1	0.0848513	-0.175013	0.932364
ENSMMUG00000005303	APOM	0.01556	0.121595	1	0.0297778	1.25721	0.23015	0.0176975	0.373306	1	0.00962231	-0.891603	0.543618
ENSMMUG00000016361	APOO	0.0414933	-0.578845	0.586017	0.102568	1.00928	0.104322	0.0595279	0.0919802	1	0.0551096	-0.0903824	1
ENSMMUG00000004335	APOOL	0.0285267	0.518453	0.773386	0.0264691	0.401599	0.849379	0.0193064	-0.194743	1	0.0192446	-0.334874	0.89115
ENSMMUG00000014384	APP	1.16959	0.111099	0.994654	1.92894	0.933588	0.0226182	0.883266	-0.403825	0.901265	0.967479	-0.310544	0.665795
ENSMMUG00000016566	APPBP2	0.142633	0.376367	0.664152	0.119111	0.0308437	1	0.130318	0.179062	1	0.0970978	-0.457706	0.537196
ENSMMUG00000039085	APPL1	0.259333	0.620996	0.203294	0.14558	-0.426576	0.653863	0.149624	-0.448724	0.901265	0.185448	-0.0983407	1
ENSMMUG00000009524	APPL2	0.08558	-0.0977179	1	0.0893333	0.0201702	1	0.082052	-0.16031	1	0.0988473	0.22081	0.865145
ENSMMUG00000007724	APTX	0.0324167	-0.401967	0.809351	0.0595556	0.683135	0.414176	0.0386127	-0.0625653	1	0.042863	0.124222	0.997426
ENSMMUG00000018944	AQP11	0.00778	-1.12904	0.433527	0.0397037	1.63572	0.0604838	0.0176975	0.247775	1	0.0148708	-0.169136	1
ENSMMUG00000003314	AQP3	0	-1.3862	0.903954	0.00330864	1.4796	0.691961	0.00321773	1.09577	1	0.00262427	0.567829	1
ENSMMUG00000014934	AQP4	0.0959533	-2.22961	4.98e-07	1.26721	2.34347	1.24e-09	0.563102	0.908686	0.12872	0.181949	-1.38302	0.000464273
ENSMMUG00000058855	AQP5	0	-1.57884	0.761251	0.00330864	1.25721	0.738614	0.00804432	2.83274	0.435908	0.000874755	-1.23953	0.831625
ENSMMUG00000021688	AQP6	0	-2.74877	0.292302	0.0231605	2.60513	0.0466117	0.00965318	1.05513	0.901265	0.00349902	-0.917598	0.803645
ENSMMUG00000010472	AQP8	0	0.421155	1	0	2.06456	1	0	0.832737	1	0.000874755	1.56783	0.849398
ENSMMUG00000002337	AQR	0.04668	-0.252034	0.962472	0.0959506	1.00567	0.119195	0.0563102	0.107845	1	0.046362	-0.335495	0.838638
ENSMMUG00000011437	AR	0	-2.57884	0.360047	0.0397037	4.765	8.11e-05	0.00321773	-0.389655	1	0.000874755	-2.33906	0.28387
ENSMMUG00000011418	ARAF	0.0324167	-0.028152	1	0.00992593	-1.47459	0.176037	0.0386127	0.306669	1	0.0376145	0.29934	0.875743
ENSMMUG00000015054	ARAP1	0.129667	-1.06018	0.0176087	0.562469	1.53405	7.61e-05	0.225241	-0.0611343	1	0.221313	-0.126481	0.968502
ENSMMUG00000006871	ARAP2	0.15949	0.426984	0.644573	0.274617	1.29197	0.0110354	0.0917052	-0.599301	0.860079	0.0927241	-0.735098	0.239559
ENSMMUG00000000465	ARAP3	0.03112	-0.361253	0.866177	0.0264691	-0.437936	0.779951	0.0273507	-0.536496	0.910018	0.0524853	0.85471	0.205772
ENSMMUG00000002543	ARCN1	0.1167	0.0897462	1	0.102568	-0.105361	1	0.125491	0.223629	1	0.104096	-0.169136	0.922181
ENSMMUG00000002314	AREG	0.00259333	-0.578845	0.962472	0	-0.742791	0.654658	0.011262	2.02538	0.359081	0.00349902	-0.432171	0.940526
ENSMMUG00000052432	ARF1	0.409747	-0.0452927	1	0.46321	0.165197	0.786594	0.398998	-0.0899038	1	0.426006	0.037087	1
ENSMMUG00000018617	ARF4	0.33065	0.496343	0.398084	0.181975	-0.550146	0.516727	0.260636	0.00404597	1	0.234434	-0.246405	0.838932
ENSMMUG00000046381	ARF5	0.286563	-0.00843044	1	0.522765	1.00894	0.0177203	0.263854	-0.156292	1	0.240558	-0.411109	0.524774
ENSMMUG00000041889	ARF6	0.211357	0.239549	0.831901	0.0827161	-1.22935	0.0701176	0.168931	-0.187535	1	0.210816	0.28702	0.76126
ENSMMUG00000015911	ARFGAP1	0.0181533	-0.759417	0.584744	0.0562469	1.21212	0.118673	0.0418304	0.78027	0.75668	0.0209941	-0.646296	0.604433
ENSMMUG00000006357	ARFGAP2	0.0829867	-0.200333	0.962472	0.162123	0.960228	0.0716083	0.0949229	0.0601478	1	0.0796027	-0.343237	0.758767
ENSMMUG00000002229	ARFGAP3	0.138743	-0.216275	0.922315	0.172049	0.18146	0.82451	0.164104	0.10561	1	0.158331	0.0422007	1
ENSMMUG00000014424	ARFGEF1	0.0479767	-0.125333	1	0.105877	1.25098	0.0504495	0.046657	-0.15519	1	0.042863	-0.417671	0.76126
ENSMMUG00000019635	ARFGEF2	0.0324167	0.421155	0.909734	0.0231605	-0.0647187	1	0.0273507	0.0957718	1	0.0236184	-0.268672	0.968502
ENSMMUG00000019927	ARFGEF3	0.00778	-0.230921	1	0.0330864	2.35407	0.0298216	0.00482659	-0.811119	1	0.00699804	-0.584174	0.872371
ENSMMUG00000018490	ARFIP1	0.0687233	0.131649	1	0.0397037	-0.669624	0.450274	0.0563102	-0.226156	1	0.0734794	0.319009	0.773849
ENSMMUG00000007731	ARFIP2	0.0453833	-0.0527758	1	0.0496296	0.157674	0.956248	0.0418304	-0.180559	1	0.0507358	0.183686	0.939319
ENSMMUG00000000169	ARFRP1	0.0946567	-0.18957	0.962472	0.185284	0.972642	0.0483359	0.0933141	-0.197509	1	0.0970978	-0.179405	0.91001
ENSMMUG00000017540	ARG1	0.00259333	1.00612	0.981362	0.00330864	1.74264	0.677524	0.00160886	0.510809	1	0.000874755	-0.754099	0.968502
ENSMMUG00000015865	ARG2	0.00518667	-0.841879	0.718449	0.0165432	1.12596	0.452172	0.00965318	0.180661	1	0.0104971	0.268269	0.99784
ENSMMUG00000051102	ARGLU1	0.41623	-0.240866	0.881947	1.19773	1.6347	7.54e-06	0.387736	-0.350375	0.951932	0.363023	-0.585041	0.22157
ENSMMUG00000007831	ARHGAP1	0.08947	-0.143049	1	0.109185	0.227215	0.78629	0.0691811	-0.572017	0.901265	0.113718	0.411428	0.670017
ENSMMUG00000014953	ARHGAP10	0.0129667	-0.674002	0.8088	0.0661728	2.24743	0.00648185	0.00643545	-1.57326	0.600457	0.0192446	-0.037892	1
ENSMMUG00000012276	ARHGAP11A	0.00778	0.421155	0.990587	0.00330864	-0.183363	0.948955	0.011262	1.1323	0.901265	0.00437378	-0.754099	0.774167
ENSMMUG00000004778	ARHGAP12	0.0648333	-0.290124	0.874053	0.0860247	0.242023	0.786594	0.0868786	0.265369	1	0.0752289	-0.0226504	1
ENSMMUG00000006528	ARHGAP15	0.0609433	-0.279284	0.908857	0.0529383	-0.394867	0.768334	0.0917052	0.500894	0.856593	0.0717299	0.0240053	1
ENSMMUG00000029176	ARHGAP17	0.0596467	-0.442108	0.714595	0.105877	0.577577	0.401035	0.0917052	0.36879	0.968953	0.0708552	-0.162082	0.955186
ENSMMUG00000020365	ARHGAP18	0.01945	1.02884	0.553217	0.00661728	-0.437936	1	0.00643545	-0.845335	1	0.0122466	0.0152881	1
ENSMMUG00000047189	ARHGAP19	0.00778	0.0585853	1	0.00992593	0.672247	0.954443	0.011262	0.745275	1	0.00612329	-0.519634	0.862914
ENSMMUG00000000527	ARHGAP20	0.00648333	-1.16381	0.434734	0.0595556	2.78893	3.72e-05	0.0160886	0.337973	1	0.00612329	-1.51963	0.138791
ENSMMUG00000016123	ARHGAP21	0.549787	0.0583967	1	0.757679	0.579138	0.20963	0.500357	-0.117875	1	0.482865	-0.23542	0.820541
ENSMMUG00000004063	ARHGAP22	0.0842833	-0.262371	0.910993	0.0893333	-0.093865	1	0.114229	0.316162	1	0.0988473	0.0431671	1
ENSMMUG00000020020	ARHGAP23	0.03501	0.673921	0.658145	0.0363951	0.672247	0.560769	0.024133	-0.0499057	1	0.0174951	-0.794741	0.572917
ENSMMUG00000008341	ARHGAP24	0.01556	1.53663	0.23228	0	-1.5204	0.406741	0.00643545	-0.167263	1	0.00612329	-0.519634	0.862914
ENSMMUG00000015052	ARHGAP25	0.0414933	-0.341805	0.869649	0.0297778	-0.690323	0.485279	0.0547014	0.180661	1	0.0594834	0.428426	0.685197
ENSMMUG00000000419	ARHGAP26	0.03501	0.22851	0.969896	0.0430123	0.586517	0.534144	0.0225241	-0.527159	1	0.0314912	-0.00407724	1
ENSMMUG00000021932	ARHGAP27	0.0518667	-0.187077	1	0.0529383	-0.0671413	1	0.0627457	0.177386	1	0.0603581	0.11215	1
ENSMMUG00000014506	ARHGAP28	0.00129667	0.421155	1	0	0.742636	1	0.00160886	0.832737	1	0.00174951	0.567829	1
ENSMMUG00000006369	ARHGAP29	0.200983	0.425787	0.557803	0.0562469	-1.57608	0.0244035	0.125491	-0.463395	0.901265	0.188072	0.351173	0.654827
ENSMMUG00000002005	ARHGAP30	0.01556	-1.16381	0.165552	0.0264691	-0.123063	1	0.0482659	0.880043	0.521319	0.0341155	0.217332	0.940526
ENSMMUG00000012009	ARHGAP31	0.0453833	0.401256	0.792108	0.0198519	-0.800506	0.507735	0.0418304	0.230073	1	0.0349902	-0.162082	0.993545
ENSMMUG00000002963	ARHGAP32	0.0376033	-0.226543	0.975131	0.12242	1.88623	0.000617495	0.035395	-0.301912	1	0.0297417	-0.778621	0.361794
ENSMMUG00000002394	ARHGAP33	0.0181533	-1.52994	0.0457901	0.162123	2.36857	8.31e-06	0.0498748	0.203381	1	0.0306164	-0.832102	0.32768
ENSMMUG00000011332	ARHGAP35	0.0790967	0.0807309	1	0.0794074	0.108508	0.978586	0.0659634	-0.242551	1	0.0796027	0.102706	1
ENSMMUG00000011154	ARHGAP36	0	0.421155	1	0	2.06456	1	0	0.832737	1	0.000874755	1.56783	0.849398
ENSMMUG00000061544	ARHGAP39	0.00259333	0.68419	0.916491	0.00661728	2.3276	0.364983	0.00321773	1.09577	1	0	-2.23953	0.695767
ENSMMUG00000000323	ARHGAP4	0.05057	-0.724522	0.31245	0.0562469	-0.402135	0.737497	0.101358	0.57535	0.712713	0.0839765	0.260851	0.848638
ENSMMUG00000002745	ARHGAP40	0.00129667	2.42116	0.746855	0	2.06456	1	0	0.832737	1	0	-0.432171	1
ENSMMUG00000022603	ARHGAP42	0.00129667	-0.578845	1	0	-0.105361	1	0.00482659	1.24777	1	0.00349902	0.567829	1
ENSMMUG00000022515	ARHGAP44	0.0453833	-0.548471	0.617742	0.138963	1.42474	0.00733316	0.0547014	-0.187727	1	0.0559843	-0.217158	0.906011
ENSMMUG00000015301	ARHGAP45	0.04279	-1.00708	0.086256	0.0297778	-1.30699	0.104858	0.101358	0.57535	0.712713	0.0962231	0.634325	0.285357
ENSMMUG00000016346	ARHGAP5	0.36955	-0.478318	0.448957	0.443358	-0.108918	1	0.592062	0.4177	0.783125	0.493362	0.0878843	0.983219
ENSMMUG00000003896	ARHGAP6	0.00259333	-2.08134	0.0820252	0.0231605	1.20658	0.29414	0.011262	-0.0252436	1	0.0166203	0.802294	0.635526
ENSMMUG00000022060	ARHGAP9	0.0142633	-0.163807	1	0.0132346	-0.0397723	1	0.0273507	1.09577	0.540926	0.0122466	-0.569674	0.773849
ENSMMUG00000009949	ARHGDIA	0.286563	-0.219057	0.910993	0.277926	-0.221273	0.908106	0.352341	0.175305	1	0.339405	0.135282	0.919361
ENSMMUG00000053781	ARHGDIB	0.226917	0.0413832	1	0.158815	-0.513019	0.578582	0.205935	-0.136175	1	0.245806	0.247949	0.819421
ENSMMUG00000000603	ARHGDIG	0.0790967	-0.488834	0.584744	0.12242	0.306867	0.657341	0.149624	0.736275	0.366283	0.089225	-0.330633	0.759297
ENSMMUG00000022305	ARHGEF1	0.07002	-0.397398	0.746855	0.152198	0.960942	0.0794356	0.0933141	0.145525	1	0.0778532	-0.253201	0.857086
ENSMMUG00000009472	ARHGEF10	0.0168567	0.704948	0.710251	0.00330864	-1.06472	0.538916	0.011262	-0.0252436	1	0.0122466	0.0152881	1
ENSMMUG00000010849	ARHGEF10L	0.0168567	-1.45799	0.0656262	0.102568	1.65517	0.0079248	0.0498748	0.423346	1	0.0349902	-0.322546	0.858972
ENSMMUG00000012436	ARHGEF11	0.00129667	-1.27928	0.710251	0.00992593	1.60513	0.365132	0.00482659	0.373306	1	0.00524853	0.375184	1
ENSMMUG00000012254	ARHGEF12	0.0440867	-0.0642715	1	0.0529383	0.294046	0.824634	0.0370039	-0.350484	1	0.0507358	0.241019	0.904935
ENSMMUG00000008749	ARHGEF15	0.0142633	-0.485735	0.822428	0.00661728	-1.10536	0.382409	0.0144798	-0.399923	1	0.0288669	1.13173	0.169254
ENSMMUG00000003139	ARHGEF17	0	0.421155	1	0.00330864	4.06456	0.276672	0	0.832737	1	0	-0.432171	1
ENSMMUG00000005092	ARHGEF2	0.0998433	-0.0682295	1	0.132346	0.422116	0.492006	0.0836609	-0.37008	1	0.110219	0.147123	0.932803
ENSMMUG00000031819	ARHGEF25	0.07391	-0.448784	0.637422	0.0496296	-0.92412	0.239338	0.123882	0.533177	0.734325	0.104096	0.245901	0.849398
ENSMMUG00000009036	ARHGEF26	0.00518667	-0.957356	0.707117	0.0363951	2.4016	0.0135967	0.00965318	0.0551298	1	0.00699804	-0.721678	0.773849
ENSMMUG00000017897	ARHGEF28	0.00259333	-0.163807	1	0.00330864	0.742636	1	0.00482659	0.832737	1	0.00349902	0.0824023	1
ENSMMUG00000010163	ARHGEF3	0.03112	-0.703173	0.465372	0.0727901	0.79371	0.276672	0.0659634	0.701493	0.654863	0.039364	-0.368041	0.773849
ENSMMUG00000020573	ARHGEF33	0.00259333	0.198763	1	0.00661728	1.84217	0.427292	0.00160886	-0.167263	1	0.00262427	-0.0171334	1
ENSMMUG00000017714	ARHGEF37	0.00129667	1.42116	0.910993	0	1.4796	1	0	0.247775	1	0.000874755	0.567829	1
ENSMMUG00000016323	ARHGEF39	0.00389	0.25123	1	0.00992593	1.89464	0.308874	0.00643545	1.15467	1	0.000874755	-1.8916	0.509957
ENSMMUG00000006457	ARHGEF40	0.00129667	-2.10241	0.264678	0.00992593	0.672247	0.794908	0.00804432	0.169772	1	0.0122466	1.15279	0.546143
ENSMMUG00000010134	ARHGEF5	0.00518667	-0.344379	1	0.00330864	-0.257364	1	0.011262	1.02538	0.911615	0.00699804	0.0373144	1
ENSMMUG00000013768	ARHGEF6	0.0181533	-0.256917	0.981362	0.00992593	-0.818079	0.511033	0.024133	0.278148	1	0.0253679	0.430326	0.800345
ENSMMUG00000013138	ARHGEF7	0.0220433	0.421155	0.910993	0.0297778	0.927061	0.418151	0.0128709	-0.489191	1	0.0157456	-0.313526	0.934453
ENSMMUG00000016233	ARHGEF9	0.10503	-0.655921	0.301543	0.284543	1.09388	0.0159769	0.151233	0.0232146	1	0.144335	-0.0905545	1
ENSMMUG00000012697	ARID1A	0.09336	-0.163807	1	0.142272	0.5698	0.351962	0.122274	0.351331	0.961074	0.0866008	-0.373277	0.710173
ENSMMUG00000002270	ARID1B	0.00907667	0.25123	1	0.0198519	1.62399	0.162154	0.00643545	-0.237652	1	0.00612329	-0.602096	0.825918
ENSMMUG00000015962	ARID2	0.03112	-0.00107764	1	0.0430123	0.586517	0.552961	0.0289595	-0.10916	1	0.0306164	-0.0696008	1
ENSMMUG00000002278	ARID3A	0.00648333	-0.851863	0.692662	0.0132346	0.479602	0.991608	0.0160886	0.707206	1	0.0122466	0.152792	1
ENSMMUG00000001568	ARID3B	0.0142633	0.25123	1	0.00992593	-0.0647187	1	0.011262	-0.121459	1	0.0139961	0.19586	1
ENSMMUG00000003514	ARID4A	0.0790967	-0.619002	0.407164	0.215062	1.13741	0.0178775	0.107794	-0.0398017	1	0.10672	-0.0895692	1
ENSMMUG00000007141	ARID4B	0.335837	0.19797	0.901269	0.31763	0.0757625	0.937037	0.279942	-0.15068	1	0.293918	-0.0854147	1
ENSMMUG00000030744	ARID5A	0.01945	-1.00511	0.226834	0.0198519	-0.697936	0.522722	0.0579191	1.01982	0.294089	0.0376145	0.16928	0.979965
ENSMMUG00000000424	ARID5B	0.19061	1.13876	0.0107605	0.109185	-0.0476452	1	0.0611368	-1.05679	0.301707	0.0944736	-0.438774	0.635526
ENSMMUG00000006490	ARIH1	0.0752067	-0.281164	0.910993	0.162123	1.05737	0.0547277	0.101358	0.285843	1	0.0691057	-0.528095	0.515313
ENSMMUG00000039597	ARIH2	0.0726133	-0.603936	0.438573	0.208444	1.25078	0.010616	0.107794	0.132298	1	0.0883503	-0.30664	0.800144
ENSMMUG00000031610	ARL1	0.149117	-0.0200717	1	0.287852	1.10193	0.0156986	0.131927	-0.235167	1	0.12684	-0.397164	0.621105
ENSMMUG00000019715	ARL10	0.00907667	-0.485735	0.873151	0.0132346	0.342098	1	0.0160886	0.537281	1	0.0131213	0.108397	1
ENSMMUG00000011766	ARL11	0.0142633	0.148137	1	0.00330864	-1.22084	0.44768	0.0193064	0.725822	0.901265	0.0131213	-0.0760271	1
ENSMMUG00000020335	ARL13B	0.06224	1.39201	0.0134129	0.0264691	-0.257364	0.993094	0.0209152	-0.769299	0.833244	0.0244931	-0.703473	0.460205
ENSMMUG00000017590	ARL14EP	0.1556	0.703394	0.180256	0.138963	0.377087	0.572886	0.0804432	-0.5663	0.835905	0.0927241	-0.425414	0.630945
ENSMMUG00000011995	ARL15	0.00648333	1.19876	0.677475	0.00330864	0.605133	1	0.00321773	0.0957718	1	0.00262427	-0.602096	0.92355
ENSMMUG00000041388	ARL2	0.425307	0.518657	0.301469	0.363951	0.156808	0.805858	0.260636	-0.427713	0.901265	0.299166	-0.241327	0.819901
ENSMMUG00000049750	ARL2BP	0.127073	-0.158941	0.991187	0.168741	0.342939	0.580036	0.0981407	-0.592445	0.752688	0.16008	0.370292	0.635526
ENSMMUG00000060039	ARL3	0.141337	-0.150632	1	0.221679	0.62455	0.248917	0.152842	0.00407192	1	0.14346	-0.153312	0.935953
ENSMMUG00000010846	ARL4A	0.298233	0.485002	0.483045	0.105877	-1.21297	0.1162	0.194672	-0.342434	1	0.251929	0.157792	0.92355
ENSMMUG00000011516	ARL4C	0.00518667	1.42116	0.723417	0.00330864	1.06456	0.830156	0.00321773	0.610345	1	0.000874755	-1.43217	0.635526
ENSMMUG00000021324	ARL4D	0.07002	0.408099	0.746855	0.0397037	-0.492384	0.736453	0.0595279	0.0806649	1	0.0533601	-0.178414	0.963515
ENSMMUG00000010521	ARL5A	0.01945	-0.222701	0.985849	0.0198519	-0.0107238	1	0.024133	0.188881	1	0.0244931	0.216357	0.968782
ENSMMUG00000007453	ARL5B	0.0790967	0.965961	0.0898929	0.0132346	-1.76325	0.063898	0.0772254	0.832737	0.456524	0.0279922	-1.22067	0.0343365
ENSMMUG00000038349	ARL6	0.0920633	0.190201	0.962472	0.135654	0.820257	0.211073	0.0498748	-0.874622	0.610838	0.0839765	-0.00218305	1
ENSMMUG00000015930	ARL6IP4	0.153007	-0.491382	0.49772	0.205136	0.0645643	0.965333	0.289595	0.740126	0.242459	0.179325	-0.241525	0.833445
ENSMMUG00000058373	ARL6IP5	0.527743	-0.242926	0.864212	0.929728	0.733457	0.0914547	0.638719	0.121741	1	0.5371	-0.252537	0.781686
ENSMMUG00000062827	ARL6IP6	0.0414933	-0.104306	1	0.0529383	0.357611	0.743764	0.0434393	-0.00376392	1	0.0446125	0.0203413	1
ENSMMUG00000031357	ARL8A	0.21006	0.203829	0.895017	0.354025	1.0579	0.0165938	0.159277	-0.311309	1	0.150458	-0.52502	0.36777
ENSMMUG00000008810	ARL8B	0.123183	-0.465557	0.575585	0.261383	0.851217	0.0867854	0.152842	-0.0539754	1	0.157456	-0.0091406	1
ENSMMUG00000052194	ARL9	0.00907667	-1.03828	0.432903	0.0595556	2.2681	0.00102328	0.0144798	-0.237652	1	0.0139961	-0.473991	0.808415
ENSMMUG00000028974	ARMC1	0.200983	0.353411	0.656862	0.0827161	-1.07105	0.111699	0.204326	0.361062	0.901265	0.152207	-0.247746	0.833445
ENSMMUG00000012435	ARMC10	0.114107	-0.247769	0.910993	0.258074	1.17359	0.011302	0.135145	0.0772214	1	0.104971	-0.484851	0.483459
ENSMMUG00000059809	ARMC12	0.0168567	-0.356452	0.962472	0.0430123	1.28696	0.119634	0.0305684	0.762348	0.871024	0.0131213	-0.955733	0.367991
ENSMMUG00000018231	ARMC2	0.00648333	-0.3862	1	0.0264691	2.06456	0.0528647	0.00804432	0.0253824	1	0.00612329	-0.680098	0.849398
ENSMMUG00000010384	ARMC3	0.0129667	2.88059	0.207426	0.00992593	1.60513	0.425104	0	-1.97462	1	0	-3.23953	0.424435
ENSMMUG00000020661	ARMC4	0.00129667	2.42116	0.746855	0	2.06456	1	0	0.832737	1	0	-0.432171	1
ENSMMUG00000000895	ARMC5	0.0259333	0.258884	0.991187	0.0198519	-0.0588181	1	0.0273507	0.358806	1	0.0201194	-0.30664	0.904944
ENSMMUG00000019668	ARMC6	0.0181533	-0.399874	0.950618	0.0231605	0.157674	1	0.024133	0.132298	1	0.0262427	0.312572	0.904935
ENSMMUG00000029833	ARMC7	0.0168567	-0.197754	1	0.0198519	0.228063	1	0.0273507	0.71726	0.875659	0.0166203	-0.319696	0.897792
ENSMMUG00000021285	ARMC8	0.0440867	-0.965261	0.126483	0.168741	1.38996	0.00467381	0.082052	0.158138	1	0.0699804	-0.190353	0.920603
ENSMMUG00000011775	ARMC9	0.00129667	-2.66631	0.105744	0.046321	2.57914	0.0089876	0.0160886	0.648313	1	0.0078728	-0.810683	0.74268
ENSMMUG00000023604	ARMCX1	0.0959533	-0.170205	0.988266	0.0992593	-0.058055	1	0.119056	0.241377	1	0.105845	0.0147507	1
ENSMMUG00000015656	ARMCX2	0.04668	-0.380619	0.774388	0.0297778	-0.89891	0.317102	0.0563102	-0.0197055	1	0.0734794	0.63737	0.351228
ENSMMUG00000015655	ARMCX3	0.289157	-0.281265	0.797376	0.479753	0.597964	0.202992	0.28316	-0.29957	1	0.356025	0.150142	0.904935
ENSMMUG00000045701	ARMCX4	0	-1.16381	0.809351	0.00330864	1.74264	0.677524	0.00482659	2.24777	0.712298	0.000874755	-0.754099	0.968502
ENSMMUG00000005291	ARMCX5	0.0220433	0.636884	0.729272	0.0198519	0.479602	0.775586	0.0160886	0.0442415	1	0.0122466	-0.612743	0.732771
ENSMMUG00000032394	ARMCX6	0.0337133	-0.467813	0.746664	0.046321	0.1641	0.951445	0.0514836	0.322543	1	0.046362	0.132892	1
ENSMMUG00000013341	ARMH1	0	-2.27928	0.365915	0.0397037	6.765	2.51e-09	0	-1.8677	0.758869	0	-3.13261	0.0818477
ENSMMUG00000001539	ARMH3	0.01167	-1.25692	0.241544	0.0496296	1.20658	0.146688	0.0289595	0.299305	1	0.0262427	0.0957607	1
ENSMMUG00000002121	ARMH4	0.0129667	0.632659	0.866177	0.0330864	2.27607	0.0319937	0.00643545	-0.489191	1	0.00349902	-1.7541	0.273639
ENSMMUG00000060940	ARMT1	0.0337133	0.368688	0.898657	0.0397037	0.635721	0.532027	0.0257418	-0.124194	1	0.0236184	-0.406176	0.862914
ENSMMUG00000000541	ARNT	0.0570533	-0.372394	0.842609	0.0760988	0.181921	0.887958	0.0772254	0.19952	1	0.0734794	0.119239	0.998183
ENSMMUG00000011566	ARNT2	0.0842833	-0.704376	0.272147	0.258074	1.26506	0.00550321	0.120665	-0.0382762	1	0.117217	-0.130142	0.968502
ENSMMUG00000009690	ARNTL	0.0376033	-0.226543	0.962472	0.0760988	1.00567	0.141294	0.0273507	-0.725258	0.81134	0.046362	0.193434	0.928113
ENSMMUG00000023249	ARNTL2	0.00389	1.42116	0.713164	0.00661728	2.3276	0.337439	0.00160886	0.247775	1	0	-2.23953	0.591955
ENSMMUG00000022808	ARPC2	0.35788	-0.153353	0.973091	0.314321	-0.324888	0.755269	0.455308	0.306527	0.901265	0.390141	0.016609	1
ENSMMUG00000006492	ARPC3	0.631477	0.273742	0.74037	0.39042	-0.542455	0.451865	0.593671	0.136503	1	0.51873	-0.14711	0.918644
ENSMMUG00000043892	ARPC5L	0.05446	0.84742	0.222759	0.0231605	-0.564792	0.616334	0.0498748	0.603919	0.835905	0.0218689	-1.07158	0.105925
ENSMMUG00000061585	ARPP19	0.11281	-0.674002	0.309324	0.526074	2.13856	2.89e-08	0.131927	-0.36587	1	0.117217	-0.717299	0.174505
ENSMMUG00000015959	ARPP21	0.0479767	-2.55492	1.15e-08	1.39294	4.0442	1.64e-33	0.130318	-0.923453	0.316432	0.0831017	-1.92402	1.23e-07
ENSMMUG00000017529	ARRB1	0.06613	-0.889632	0.104571	0.129037	0.309677	0.668952	0.15606	0.719527	0.371619	0.105845	-0.0560224	1
ENSMMUG00000017654	ARRB2	0.07391	-0.692407	0.298008	0.0860247	-0.3201	0.809782	0.148015	0.617009	0.574015	0.115468	0.16368	0.917542
ENSMMUG00000019611	ARRDC1	0.0363067	0.0312088	1	0.0264691	-0.350473	0.844208	0.0370039	0.0778498	1	0.0384892	0.152792	0.983383
ENSMMUG00000007401	ARRDC2	0.0765033	0.669834	0.359219	0.0231605	-1.19282	0.205424	0.0611368	0.187402	1	0.0481115	-0.339061	0.823287
ENSMMUG00000003569	ARRDC3	0.141337	-0.114898	1	0.0760988	-1.01225	0.166723	0.230067	0.847844	0.161612	0.132963	-0.283308	0.791776
ENSMMUG00000062927	ARRDC4	0.00259333	3.00612	0.443579	0	1.4796	1	0	0.247775	1	0	-1.01713	0.908146
ENSMMUG00000016274	ARSA	0.02723	-0.404815	0.827914	0.046321	0.562064	0.522018	0.0337861	0.00676675	1	0.0367397	0.161204	0.977779
ENSMMUG00000006792	ARSB	0.00648333	0.00611786	1	0.00330864	-0.257364	0.94548	0.00643545	0.0672026	1	0.00874755	0.567829	0.849398
ENSMMUG00000003934	ARSD	0.00907667	-0.708128	0.792108	0.0694815	3.13168	2.89e-05	0.00643545	-1.09326	0.893349	0.0078728	-1.15464	0.392392
ENSMMUG00000000443	ARSF	0	-0.163807	1	0.00330864	3.06456	0.406741	0.00160886	1.83274	1	0	-1.01713	0.937489
ENSMMUG00000051869	ARSG	0.0376033	-0.426842	0.825409	0.0893333	1.09056	0.103238	0.0225241	-1.20289	0.388778	0.0577338	0.484171	0.66826
ENSMMUG00000011565	ARSI	0	0.421155	1	0	2.06456	1	0.00160886	2.83274	0.901265	0	-0.432171	1
ENSMMUG00000023597	ARSJ	0	-0.163807	1	0	1.4796	1	0.00160886	1.83274	1	0.000874755	0.567829	1
ENSMMUG00000001209	ARSK	0.00648333	-0.163807	1	0.0264691	2.3276	0.0539695	0.00482659	-0.489191	1	0.00524853	-0.712279	0.849398
ENSMMUG00000004985	ARSL	0.00518667	-0.344379	1	0.0198519	1.96503	0.155827	0.00804432	0.4177	1	0.00437378	-0.847208	0.848638
ENSMMUG00000020907	ART3	0	0.421155	1	0	2.06456	1	0	0.832737	1	0.000874755	1.56783	0.849398
ENSMMUG00000003946	ART5	0	0.421155	1	0.00330864	4.06456	0.276672	0	0.832737	1	0	-0.432171	1
ENSMMUG00000005892	ARV1	0.04668	-0.59821	0.567549	0.105877	0.842172	0.211909	0.0675723	0.0890771	1	0.0656066	0.0213408	1
ENSMMUG00000017153	ARVCF	0.02334	0.209651	1	0.046321	1.38649	0.0800594	0.0160886	-0.408271	1	0.0166203	-0.536508	0.773849
ENSMMUG00000055034	ARX	0	-1.3862	0.692662	0.00661728	2.3276	0.316071	0.00321773	1.09577	1	0.00174951	-0.169136	1
ENSMMUG00000007662	AS3MT	0.00778	-0.858953	0.703168	0.0397037	1.95765	0.0249934	0.0176975	0.559719	1	0.00874755	-0.87963	0.591955
ENSMMUG00000015497	ASAH1	0.293047	0.0431327	1	0.337482	0.271285	0.646173	0.265462	-0.138737	1	0.281671	-0.0451478	1
ENSMMUG00000012145	ASAP1	0.0285267	-0.245107	0.972756	0.0595556	1.04571	0.17493	0.0289595	-0.186122	1	0.0314912	-0.105361	1
ENSMMUG00000018033	ASAP2	0.08558	0.129693	1	0.112494	0.579138	0.39399	0.0563102	-0.604668	0.876687	0.082227	0.0502219	1
ENSMMUG00000042021	ASAP3	0.00648333	-0.993882	0.589497	0.0297778	1.57914	0.109496	0.0160886	0.537281	1	0.0104971	-0.375587	0.92637
ENSMMUG00000009511	ASB1	0.04668	-0.916286	0.144648	0.0959506	0.371542	0.620753	0.0884875	0.247775	1	0.089225	0.335466	0.75648
ENSMMUG00000004858	ASB11	0.00648333	0.421155	1	0	-1.0229	0.673418	0.00160886	-1.16726	0.918417	0.00874755	1.21991	0.506876
ENSMMUG00000021008	ASB14	0.00259333	0.68419	1	0.0132346	3.80153	0.0165407	0	-0.974618	1	0	-2.23953	0.509957
ENSMMUG00000016867	ASB16	0	-1.74877	0.562416	0	-0.105361	1	0.00321773	0.610345	1	0.00524853	1.79022	0.465264
ENSMMUG00000012400	ASB2	0.00259333	-2.3862	0.026985	0.0430123	1.91772	0.0131587	0.0193064	0.533177	1	0.0139961	-0.152063	1
ENSMMUG00000010634	ASB3	0.0414933	-0.943841	0.231385	0.0562469	-0.296892	0.937037	0.101358	0.713796	0.600457	0.0778532	0.239503	0.902437
ENSMMUG00000013736	ASB5	0.00518667	0.743083	0.944181	0.00661728	1.3276	0.575257	0.00482659	0.662812	1	0.00174951	-1.16914	0.732771
ENSMMUG00000011816	ASB6	0.0337133	-0.0137817	1	0.0562469	0.876937	0.238743	0.0418304	0.3978	1	0.0253679	-0.654563	0.509957
ENSMMUG00000016504	ASB7	0.0129667	0.295624	1	0.0165432	0.791546	0.615123	0.00643545	-0.752225	1	0.0122466	0.152792	1
ENSMMUG00000002048	ASB8	0.0790967	0.127424	1	0.102568	0.55677	0.406741	0.0740077	0.00362191	1	0.0647319	-0.322293	0.784082
ENSMMUG00000009479	ASCC1	0.04279	-0.298737	0.905547	0.0562469	0.234489	0.847976	0.0611368	0.376673	1	0.0489863	-0.0750143	1
ENSMMUG00000001675	ASCC2	0.0453833	-0.0671311	1	0.0595556	0.429849	0.636405	0.0450482	-0.0641692	1	0.0472368	-0.00836318	1
ENSMMUG00000022287	ASCC3	0.0401967	-0.461488	0.746855	0.0959506	1.06456	0.0869401	0.0514836	0.00676675	1	0.0489863	-0.13844	0.999199
ENSMMUG00000005747	ASCL1	0.0103733	-2.1771	0.00471711	0.0562469	0.590633	0.522209	0.0257418	-0.738011	0.887843	0.0656066	1.42344	0.0157672
ENSMMUG00000057919	ASDURF	0.00129667	0.836193	1	0	1.06456	1	0.00160886	1.24777	1	0.000874755	-0.0171334	1
ENSMMUG00000008526	ASF1A	0.0648333	0.223216	0.944656	0.0430123	-0.394867	0.78965	0.0788343	0.59395	0.813373	0.0472368	-0.47099	0.655473
ENSMMUG00000014135	ASF1B	0.01556	-0.493115	0.797376	0.0165432	-0.157828	1	0.024133	0.309175	1	0.0244931	0.381416	0.866587
ENSMMUG00000003247	ASGR1	0.00259333	-1.69432	0.244703	0.0165432	1.12596	0.448839	0.0144798	0.906738	0.901265	0.00962231	0.0653288	1
ENSMMUG00000023146	ASH1L	0.259333	-0.305003	0.755593	0.344099	0.207057	0.72793	0.342688	0.225476	1	0.30354	-0.00603568	1
ENSMMUG00000013675	ASH2L	0.0142633	1.09923	0.477257	0.00330864	-0.579292	0.785642	0.00804432	0.0253824	1	0.00699804	-0.432171	0.928113
ENSMMUG00000006529	ASIC1	0.01556	-2.04833	0.00134191	0.132346	1.56414	0.00509708	0.0611368	0.235497	1	0.0568591	0.104429	1
ENSMMUG00000011413	ASIC2	0	0.421155	1	0.00330864	4.06456	0.276672	0	0.832737	1	0	-0.432171	1
ENSMMUG00000045082	ASIC3	0.00259333	1.42116	0.773386	0	0.742636	1	0.00160886	0.832737	1	0.000874755	-0.432171	0.968502
ENSMMUG00000013244	ASIC4	0	-3.53304	0.0457901	0.0397037	2.51708	0.012397	0.0160886	0.899852	0.901265	0.00699804	-0.785808	0.796846
ENSMMUG00000061171	ASIP	0	-1.16381	1	0.00992593	3.4796	0.107454	0.00321773	1.4177	0.99745	0	-2.01713	0.739509
ENSMMUG00000011871	ASL	0.0401967	-0.728592	0.421971	0.115802	1.12596	0.0535018	0.0836609	0.641795	0.712298	0.0472368	-0.545629	0.554164
ENSMMUG00000032601	ASMT	0.00259333	2.00612	0.662963	0	1.06456	1	0.00160886	1.24777	1	0	-1.43217	0.773849
ENSMMUG00000019157	ASNS	0.06224	0.678313	0.414282	0.0794074	0.9805	0.145103	0.0128709	-1.92807	0.0370636	0.042863	-0.128165	1
ENSMMUG00000014310	ASNSD1	0.146523	0.440264	0.531144	0.135654	0.242563	0.735985	0.0965318	-0.355466	1	0.107595	-0.226167	0.859866
ENSMMUG00000056697	ASPA	0.189313	1.23712	0.00604096	0.135654	0.369419	0.61263	0.082052	-0.500246	0.913562	0.0647319	-1.10422	0.0358224
ENSMMUG00000014295	ASPG	0	-0.578845	0.962472	0	1.06456	1	0.00482659	3.83274	0.316432	0	-1.43217	0.773849
ENSMMUG00000008777	ASPH	0.0868767	-0.808794	0.175427	0.327556	1.54351	0.000305747	0.157669	0.292169	1	0.105845	-0.551282	0.392193
ENSMMUG00000018992	ASPHD1	0.02723	-1.00206	0.241	0.155506	2.12596	5.81e-05	0.0402216	-0.299713	1	0.039364	-0.463198	0.735592
ENSMMUG00000023441	ASPHD2	0.00518667	-2.1149	0.0716997	0.14558	4.38649	1.56e-11	0.00804432	-1.41519	0.606227	0.00699804	-2.01713	0.0353412
ENSMMUG00000000245	ASPM	0	-2.57884	0.301469	0.00661728	0.842172	0.915752	0.00160886	-1.07415	1	0.0104971	2.26827	0.14897
ENSMMUG00000004638	ASPN	0.00907667	-0.163807	1	0.00661728	-0.208454	0.853962	0.00804432	-0.28274	1	0.0139961	0.748401	0.851229
ENSMMUG00000009011	ASPRV1	0.00129667	2.42116	0.746855	0	2.06456	1	0	0.832737	1	0	-0.432171	1
ENSMMUG00000010887	ASPSCR1	0.0440867	-0.438246	0.746855	0.102568	1.0422	0.0978902	0.0530925	-0.0797998	1	0.0542348	-0.0842476	1
ENSMMUG00000013831	ASRGL1	0.0479767	-0.273432	0.910993	0.0760988	0.551495	0.432964	0.0772254	0.640092	0.66716	0.0446125	-0.499916	0.611606
ENSMMUG00000005142	ASTE1	0.00259333	-2.08134	0.161136	0.0661728	3.45688	1.74e-05	0.00965318	-0.266798	1	0.00612329	-1.29015	0.389249
ENSMMUG00000023216	ASTN1	0.0596467	-0.578845	0.506124	0.175358	1.31961	0.00712756	0.0772254	-0.0917116	1	0.0752289	-0.198681	0.904935
ENSMMUG00000013105	ASTN2	0.00907667	0.961724	0.692662	0.0132346	1.57914	0.27862	0.00321773	-0.5823	1	0.00349902	-0.917598	0.739509
ENSMMUG00000007117	ASXL1	0.0337133	0.394683	0.910993	0.0330864	0.374249	0.782668	0.0160886	-0.857578	0.901265	0.0297417	0.142523	1
ENSMMUG00000001377	ASXL2	0.0414933	-0.379941	0.869956	0.0727901	0.622342	0.42672	0.0450482	-0.204099	1	0.0559843	0.215157	0.918729
ENSMMUG00000014451	ASXL3	0.00259333	-0.900773	0.789419	0.00661728	0.742636	0.919416	0.011262	1.51081	0.749795	0.00437378	-0.432171	0.968502
ENSMMUG00000006414	ATAD1	0.0842833	-0.275918	0.910993	0.178667	1.03214	0.0618883	0.0917052	-0.103698	1	0.089225	-0.213276	0.904935
ENSMMUG00000020467	ATAD2	0.01556	0.873668	0.652111	0.00330864	-0.842326	0.702059	0.0128709	0.4791	1	0.0078728	-0.569674	0.876889
ENSMMUG00000020952	ATAD2B	0.01945	-0.936397	0.46357	0.0827161	1.59508	0.0315446	0.0321773	-0.0417318	1	0.0314912	-0.153455	1
ENSMMUG00000040177	ATAD5	0.00778	-0.230921	1	0.0165432	1.12596	0.415661	0.0128709	0.680734	1	0.00699804	-0.584174	0.877218
ENSMMUG00000039195	ATCAY	0.02334	-1.13827	0.141175	0.14558	2.13015	2.55e-05	0.046657	0.0814165	1	0.0332407	-0.670331	0.4662
ENSMMUG00000021594	ATE1	0.0453833	0.0364915	1	0.0628642	0.605133	0.438055	0.0547014	0.392165	1	0.0349902	-0.550352	0.554259
ENSMMUG00000054294	ATF1	0.0401967	-0.0706977	1	0.0297778	-0.420862	0.73477	0.0402216	-0.0517854	1	0.0481115	0.33079	0.832118
ENSMMUG00000003947	ATF2	0.0920633	-0.216275	0.943966	0.109185	0.118604	0.937251	0.0884875	-0.266798	1	0.118092	0.333364	0.719011
ENSMMUG00000012185	ATF3	0.857097	1.05206	0.0153475	0.0397037	-3.78958	2.82e-06	0.939576	1.16084	0.0276091	0.225687	-1.71228	1.48e-05
ENSMMUG00000055780	ATF4	0.430493	0.135198	0.962472	0.258074	-0.689647	0.306414	0.458526	0.246094	1	0.39189	-0.0645428	1
ENSMMUG00000054473	ATF5	0.0298233	-0.102407	1	0.0198519	-0.554346	0.660147	0.0370039	0.309175	1	0.0341155	0.161837	0.974805
ENSMMUG00000004049	ATF6	0.17505	-0.00313445	1	0.162123	-0.108563	1	0.178584	0.0364659	1	0.17845	0.0378558	1
ENSMMUG00000015229	ATF6B	0.0492733	-0.951654	0.131367	0.208444	1.59696	0.000715105	0.0868786	0.0749383	1	0.0734794	-0.308182	0.803943
ENSMMUG00000022313	ATF7	0.0492733	0.331518	0.882627	0.0628642	0.714067	0.404213	0.0305684	-0.51776	1	0.0384892	-0.207104	0.959539
ENSMMUG00000003664	ATF7IP	0.0635367	-0.114898	1	0.0330864	-0.999566	0.238219	0.0772254	0.257623	1	0.0752289	0.255885	0.85151
ENSMMUG00000005913	ATF7IP2	0.00778	-0.900773	0.59161	0.0397037	1.90702	0.018095	0.0160886	0.337973	1	0.0104971	-0.589712	0.752202
ENSMMUG00000003577	ATG10	0.01556	0.366708	0.981362	0.0132346	0.257209	1	0.011262	-0.167263	1	0.0131213	-0.0171334	1
ENSMMUG00000015392	ATG101	0.06224	-0.173588	0.99921	0.0595556	-0.163242	1	0.0595279	-0.232218	1	0.0804775	0.406548	0.636157
ENSMMUG00000060812	ATG12	0.14782	0.163358	0.962472	0.125728	-0.105361	1	0.128709	-0.0988757	1	0.136462	-0.00173629	1
ENSMMUG00000019672	ATG13	0.0920633	-0.081345	1	0.168741	0.957649	0.0951275	0.0868786	-0.173805	1	0.085726	-0.27042	0.858972
ENSMMUG00000065022	ATG14	0.05057	0.720716	0.39379	0.0529383	0.692596	0.406836	0.0193064	-0.990385	0.584447	0.0314912	-0.31018	0.858972
ENSMMUG00000023358	ATG16L1	0.0207467	-0.967115	0.286239	0.105877	1.91913	0.000580308	0.0370039	0.0601478	1	0.0288669	-0.514633	0.674019
ENSMMUG00000001293	ATG16L2	0.04279	-0.106092	1	0.0794074	0.966954	0.143355	0.0434393	-0.0603474	1	0.0402387	-0.286973	0.860285
ENSMMUG00000003973	ATG2A	0.0181533	-0.602691	0.707472	0.0562469	1.37651	0.047995	0.0370039	0.71726	0.832583	0.0174951	-0.821213	0.409302
ENSMMUG00000003658	ATG2B	0.01167	-1.68318	0.0814994	0.0992593	1.99639	0.00305152	0.035395	0.166475	1	0.0288669	-0.298904	0.904935
ENSMMUG00000014232	ATG3	0.188017	0.302641	0.746855	0.115802	-0.503603	0.537057	0.178584	0.184765	1	0.148708	-0.204143	0.874196
ENSMMUG00000007190	ATG4A	0.0168567	0.184116	1	0.0231605	0.779162	0.512283	0.0128709	-0.245265	1	0.0148708	-0.120227	1
ENSMMUG00000008047	ATG4B	0.0570533	0.240583	0.936006	0.0694815	0.558212	0.466607	0.035395	-0.597897	0.901265	0.0507358	-0.00895946	1
ENSMMUG00000000386	ATG4C	0.14393	1.11999	0.00948165	0.046321	-0.905062	0.276672	0.0836609	-0.061394	1	0.0621076	-0.737979	0.208046
ENSMMUG00000046883	ATG4D	0.0285267	-0.0776505	1	0.0562469	1.10521	0.169042	0.0305684	0.0672026	1	0.0244931	-0.456833	0.77197
ENSMMUG00000019679	ATG5	0.05835	-0.0552827	1	0.0529383	-0.142594	1	0.0756166	0.44042	0.901265	0.0559843	-0.177987	0.928885
ENSMMUG00000021804	ATG7	0.0181533	-0.226543	1	0.00992593	-0.793417	0.508629	0.024133	0.309175	1	0.0244931	0.381416	0.859874
ENSMMUG00000019619	ATG9A	0.06613	-0.639956	0.416985	0.215062	1.44362	0.00229266	0.0949229	0.0322688	1	0.0804775	-0.352444	0.75319
ENSMMUG00000012318	ATIC	0.02723	-0.545678	0.670934	0.0430123	0.31733	0.849379	0.0370039	0.0253824	1	0.042863	0.353704	0.830566
ENSMMUG00000009577	ATL1	0.0648333	-0.182544	0.991306	0.231605	2.1375	1.17e-06	0.0563102	-0.406729	0.998379	0.042863	-1.07372	0.0439053
ENSMMUG00000008463	ATL2	0.08558	-0.32011	0.848522	0.142272	0.575629	0.360016	0.07079	-0.617924	0.825715	0.118967	0.399075	0.643422
ENSMMUG00000005776	ATL3	0.14782	0.353756	0.72423	0.109185	-0.17889	1	0.102967	-0.32977	1	0.12509	0.00983365	1
ENSMMUG00000004153	ATM	0.0609433	0.160628	1	0.0827161	0.666972	0.328171	0.0675723	0.352112	1	0.0411135	-0.692698	0.363115
ENSMMUG00000013086	ATMIN	0.0181533	0.328046	0.962472	0.0132346	-0.005825	1	0.0193064	0.445714	1	0.0131213	-0.386367	0.858738
ENSMMUG00000010201	ATN1	0.01167	0.573158	0.881947	0	-1.69032	0.313333	0.011262	0.510809	1	0.00874755	-0.0602021	1
ENSMMUG00000054302	ATOX1	0.33454	0.187665	0.89725	0.238222	-0.380422	0.674848	0.360385	0.317844	0.901265	0.272924	-0.258496	0.782749
ENSMMUG00000054546	ATP10A	0.115403	0.512129	0.44869	0.00992593	-2.92979	0.000392418	0.0498748	-0.993811	0.27066	0.117217	0.690448	0.180879
ENSMMUG00000012643	ATP10B	0.00518667	0.935729	0.876998	0.00992593	2.06456	0.314733	0	-1.62669	1	0.00262427	-0.432171	1
ENSMMUG00000021778	ATP10D	0.06224	-0.192953	0.993435	0.0827161	0.330376	0.697109	0.0756166	0.179295	1	0.0673562	-0.0656319	1
ENSMMUG00000013625	ATP11A	0.00389	-0.578845	0.910993	0.0264691	2.77506	0.00637725	0.00804432	0.610345	1	0.00174951	-1.93467	0.232894
ENSMMUG00000019323	ATP11B	0.03501	0.119986	1	0.0694815	1.29518	0.121028	0.0321773	-0.0228727	1	0.0236184	-0.73334	0.601494
ENSMMUG00000007234	ATP11C	0.0570533	-0.0982188	1	0.0827161	0.555551	0.464551	0.0402216	-0.676276	0.854628	0.0682309	0.301754	0.849398
ENSMMUG00000043400	ATP13A1	0.00518667	-2.18765	0.0294293	0.0562469	1.64953	0.0314067	0.0498748	1.74527	0.0407754	0.0104971	-1.45965	0.100275
ENSMMUG00000001610	ATP13A2	0.0752067	-1.15973	0.0188039	0.430124	1.96356	6.85e-07	0.196281	0.600326	0.586031	0.0874755	-1.05473	0.0144478
ENSMMUG00000012032	ATP13A3	0.00907667	-0.74877	0.692662	0.0231605	0.894639	0.476594	0.0144798	0.0672026	1	0.0166203	0.304795	0.928113
ENSMMUG00000009764	ATP13A4	0	-0.578845	0.962472	0.00330864	2.4796	0.522209	0.00160886	1.24777	1	0.000874755	-0.0171334	1
ENSMMUG00000009760	ATP13A5	0	0.421155	1	0	2.06456	1	0	0.832737	1	0.000874755	1.56783	0.849398
ENSMMUG00000008151	ATP1A1	0.484953	0.129552	0.962472	0.734519	0.802069	0.0740974	0.345906	-0.485178	0.838939	0.419882	-0.187614	0.888989
ENSMMUG00000017833	ATP1A2	0.825977	-0.987224	0.0199547	1.62785	0.223739	0.67309	1.23078	-0.256276	1	1.86235	0.736485	0.0584563
ENSMMUG00000017427	ATP1A3	0.0842833	-1.30263	0.00665384	0.717975	2.683	1.44e-13	0.138362	-0.421287	0.92554	0.115468	-0.904365	0.0519224
ENSMMUG00000021078	ATP1B1	0.666487	-0.385799	0.680008	2.95793	2.3966	2.76e-12	0.695029	-0.288623	1	0.415509	-1.38363	4.05e-05
ENSMMUG00000044486	ATP1B2	0.15171	-1.77435	9.11e-06	0.813926	1.11811	0.00898702	0.609759	0.724873	0.265542	0.398014	-0.136499	0.947892
ENSMMUG00000060612	ATP1B3	0.234697	0.343988	0.689238	0.215062	0.143174	0.858499	0.176975	-0.20257	1	0.181949	-0.204592	0.881368
ENSMMUG00000060302	ATP23	0.00389	-0.163807	1	0.00992593	1.4796	0.404213	0.00482659	0.247775	1	0.00437378	-0.169136	1
ENSMMUG00000023526	ATP2A1	0.0414933	-0.367341	0.840516	0.0860247	0.912561	0.151607	0.0563102	0.208246	1	0.0454873	-0.258839	0.881368
ENSMMUG00000001739	ATP2A2	0.0168567	-0.443915	0.866177	0.0529383	1.56706	0.0255276	0.0305684	0.662812	0.901265	0.0131213	-1.04688	0.23331
ENSMMUG00000008263	ATP2A3	0.01167	-0.929342	0.562884	0.0397037	1.18004	0.190296	0.011262	-0.895183	0.893349	0.0271174	0.709848	0.612104
ENSMMUG00000023378	ATP2B1	0.117997	-1.2841	0.00353981	0.830469	2.26048	2.93e-10	0.244547	0.0159837	1	0.171452	-0.761404	0.0967446
ENSMMUG00000019938	ATP2B2	0.0103733	-0.993882	0.491052	0.109185	3.62847	4.25e-10	0.0144798	-0.399923	1	0.00437378	-2.51963	0.00151765
ENSMMUG00000011478	ATP2B3	0.00259333	0.00611786	1	0.00661728	1.64953	0.487155	0.00482659	1.02538	1	0.00174951	-0.847208	0.928113
ENSMMUG00000021116	ATP2B4	0.0453833	-1.36312	0.0173383	0.142272	0.617105	0.337732	0.14158	0.70114	0.538852	0.101472	0.0544895	1
ENSMMUG00000005137	ATP2C1	0.165973	-0.0554574	1	0.238222	0.557421	0.294046	0.173757	0.0348676	1	0.155706	-0.219818	0.859254
ENSMMUG00000013542	ATP2C2	0.0129667	2.88059	0.0173383	0.00330864	0.364125	1	0.00321773	-0.167263	1	0	-3.23953	0.0611509
ENSMMUG00000000845	ATP4A	0	-0.578845	0.962472	0	1.06456	1	0.00321773	2.4177	0.835905	0.000874755	-0.0171334	1
ENSMMUG00000003570	ATP5F1A	0.360473	-0.209611	0.916425	0.638568	0.774213	0.0794533	0.39578	-0.0262503	1	0.370896	-0.188692	0.881171
ENSMMUG00000001027	ATP5F1B	0.254147	-0.11414	1	0.367259	0.514367	0.290612	0.231676	-0.270442	1	0.275548	0.0514309	1
ENSMMUG00000009207	ATP5F1C	0.224323	0.105876	1	0.191901	-0.150825	1	0.205935	-0.0569022	1	0.21519	0.0243432	1
ENSMMUG00000064846	ATP5F1D	0.42401	0.193745	0.876696	0.092642	-2.1368	0.000197352	0.564711	0.75301	0.146607	0.339405	-0.294111	0.710173
ENSMMUG00000053623	ATP5F1E	1.97612	0.218905	0.812131	1.50874	-0.259572	0.83464	1.8148	0.0424603	1	1.68303	-0.123763	0.931574
ENSMMUG00000018678	ATP5IF1	0.63018	0.384592	0.512434	0.492988	-0.0903213	1	0.484268	-0.138311	1	0.479366	-0.203414	0.849398
ENSMMUG00000013395	ATP5MC1	0.224323	-0.0987971	1	0.251457	0.112182	0.886582	0.281551	0.335067	0.901265	0.216065	-0.209294	0.855095
ENSMMUG00000016241	ATP5MC2	0.60295	0.290988	0.692662	0.344099	-0.652688	0.314444	0.664461	0.460135	0.654863	0.439127	-0.398804	0.501037
ENSMMUG00000003954	ATP5MC3	0.446053	-0.0462375	1	0.387111	-0.258586	0.853962	0.501965	0.177312	1	0.458372	0.00781296	1
ENSMMUG00000059696	ATP5MG	0.955643	0.181276	0.881947	0.817235	-0.106007	1	0.90579	0.0676541	1	0.815272	-0.162627	0.898643
ENSMMUG00000004915	ATP5MPL	0.885623	-0.240477	0.843996	0.923111	-0.132582	1	1.17286	0.296003	0.901265	1.01034	0.0182409	1
ENSMMUG00000065322	ATP5PB	0.22562	-0.238769	0.892858	0.473136	1.04466	0.0141937	0.218805	-0.276245	1	0.238808	-0.160687	0.91091
ENSMMUG00000011647	ATP5PD	0.239883	0.149743	0.957184	0.14558	-0.648154	0.372779	0.230067	0.0630831	1	0.228311	0.0582203	1
ENSMMUG00000008725	ATP5PF	0.810417	0.420004	0.429807	0.542617	-0.312265	0.76218	0.733642	0.195082	1	0.552845	-0.409198	0.472736
ENSMMUG00000003701	ATP5PO	0.523853	-0.228815	0.875049	0.370568	-0.725359	0.259974	0.680549	0.270639	0.947878	0.642945	0.214874	0.818633
ENSMMUG00000065375	ATP6	7.90189	-2.36775	1.34e-13	6.37906	-2.45375	1.2e-06	19.8968	-0.823625	0.165738	61.1891	2.34631	8.25e-23
ENSMMUG00000005501	ATP6AP1	0.259333	-0.192236	0.949441	0.469827	0.829973	0.0625488	0.292813	0.0423755	1	0.253679	-0.283469	0.765296
ENSMMUG00000029954	ATP6AP1L	0.0103733	-0.40892	0.962472	0.0628642	2.99418	0.00022541	0.00965318	-0.447371	1	0.00524853	-1.71228	0.180477
ENSMMUG00000012762	ATP6AP2	0.261927	-0.314388	0.750622	0.502914	0.818126	0.0639088	0.328208	0.115613	1	0.279047	-0.236947	0.830566
ENSMMUG00000022644	ATP6V0A1	0.145227	-0.22219	0.940729	0.354025	1.33564	0.00276297	0.157669	-0.0575423	1	0.128589	-0.5356	0.405491
ENSMMUG00000006546	ATP6V0A2	0.00648333	0.421155	1	0.0132346	1.68605	0.309727	0	-2.25473	0.845914	0.00612329	0.245901	1
ENSMMUG00000006547	ATP6V0A4	0	0.421155	1	0	2.06456	1	0	0.832737	1	0.000874755	1.56783	0.849398
ENSMMUG00000029105	ATP6V0D1	0.17505	-0.174376	0.962472	0.211753	0.174043	0.811799	0.218805	0.251289	1	0.183699	-0.103389	0.993545
ENSMMUG00000057050	ATP6V0D2	0.00129667	-0.3862	1	0.0165432	4.06456	0.0107671	0	-1.16726	1	0.000874755	-1.23953	0.793957
ENSMMUG00000059290	ATP6V0E1	0.368253	0.0406981	1	0.311012	-0.229766	0.916153	0.403825	0.211965	1	0.346403	-0.0983837	0.993484
ENSMMUG00000020740	ATP6V1A	0.115403	-0.37701	0.734816	0.231605	0.839272	0.0951275	0.148015	0.0957718	1	0.131213	-0.171046	0.916653
ENSMMUG00000020000	ATP6V1B2	0.141337	-0.58212	0.361412	0.284543	0.649527	0.199482	0.239721	0.414098	0.847317	0.179325	-0.176123	0.904935
ENSMMUG00000040361	ATP6V1C1	0.0687233	-0.605317	0.470224	0.148889	0.755236	0.191847	0.106185	0.20534	1	0.0944736	-0.0303088	1
ENSMMUG00000010320	ATP6V1C2	0.00129667	-1.16381	0.910993	0.0198519	3.06456	0.0537251	0.00321773	-0.0417318	1	0.00262427	-0.754099	0.904935
ENSMMUG00000021418	ATP6V1D	0.22951	0.158797	0.944733	0.19521	-0.118657	1	0.217197	0.0467561	1	0.202943	-0.107144	0.982085
ENSMMUG00000021477	ATP6V1E1	0.293047	0.340813	0.65456	0.181975	-0.474594	0.569148	0.246156	-0.0116118	1	0.237059	-0.10958	0.977779
ENSMMUG00000005392	ATP6V1E2	0	0.421155	1	0	2.06456	1	0.00160886	2.83274	0.901265	0	-0.432171	1
ENSMMUG00000054920	ATP6V1FNB	0.290453	-0.0271583	1	0.314321	0.112308	0.877707	0.315337	0.12836	1	0.281671	-0.108008	0.977786
ENSMMUG00000049051	ATP6V1G1	0.566643	0.234493	0.785659	0.324247	-0.689783	0.281295	0.538969	0.123079	1	0.492487	-0.0591484	1
ENSMMUG00000052422	ATP6V1G2	0.04279	-1.25293	0.0164533	0.0562469	-0.629697	0.472494	0.130318	0.78941	0.311934	0.103221	0.418253	0.607702
ENSMMUG00000011992	ATP6V1G3	0	0.421155	1	0	2.06456	1	0.00160886	2.83274	0.901265	0	-0.432171	1
ENSMMUG00000004064	ATP6V1H	0.0648333	-0.521129	0.579349	0.135654	0.777402	0.190974	0.120665	0.662812	0.574116	0.0691057	-0.493947	0.533265
ENSMMUG00000012871	ATP7A	0.0181533	-0.649234	0.734826	0.0430123	0.871919	0.349006	0.024133	-0.121459	1	0.0297417	0.270847	0.916431
ENSMMUG00000016520	ATP7B	0.00129667	-0.163807	1	0.00661728	2.3276	0.341811	0.00482659	1.83274	0.876642	0	-2.23953	0.607702
ENSMMUG00000017733	ATP8A1	0.30342	0.297672	0.746855	0.383803	0.635721	0.211702	0.246156	-0.112364	1	0.211691	-0.484638	0.445055
ENSMMUG00000008520	ATP8A2	0.00259333	-1.16381	0.587301	0.0330864	3.20207	0.000507907	0.00643545	0.154665	1	0.00262427	-1.51963	0.362042
ENSMMUG00000019976	ATP8B1	0.00129667	2.42116	0.746855	0	2.06456	1	0	0.832737	1	0	-0.432171	1
ENSMMUG00000023364	ATP8B2	0.0285267	-1.47314	0.0158545	0.254765	2.49199	1.35e-08	0.0675723	0.0205974	1	0.0446125	-0.881478	0.161096
ENSMMUG00000002846	ATP8B3	0	-0.163807	1	0.00661728	4.64953	0.127161	0	0.247775	1	0	-1.01713	1
ENSMMUG00000003684	ATP8B4	0.01167	0.283652	1	0.00330864	-0.842326	0.652192	0.011262	0.247775	1	0.0113718	0.205259	1
ENSMMUG00000000918	ATP9A	0.0168567	0.32162	1	0.0363951	1.64953	0.0650268	0.00643545	-1.13074	0.820935	0.0122466	-0.383261	0.904935
ENSMMUG00000021792	ATP9B	0.0518667	0.335764	0.86675	0.0694815	0.796075	0.28863	0.0418304	-0.0705866	1	0.0341155	-0.569674	0.608233
ENSMMUG00000004863	ATPAF1	0.00129667	-1.03828	0.797376	0.00661728	1.3276	0.575257	0.00643545	1.15467	0.97286	0.00349902	-0.110243	1
ENSMMUG00000003657	ATPAF2	0.03112	0.0426437	1	0.0330864	0.220215	0.978891	0.0257418	-0.269624	1	0.0332407	0.180806	0.968502
ENSMMUG00000020111	ATPSCKMT	0.00778	-1.01942	0.539876	0.0397037	1.765	0.0451823	0.0160886	0.204706	1	0.0131213	-0.290152	0.947388
ENSMMUG00000007927	ATR	0.0168567	-0.815884	0.546612	0.105877	2.55437	2.24e-05	0.0144798	-0.974618	0.761936	0.0209941	-0.569674	0.714721
ENSMMUG00000060247	ATRAID	0.00518667	0.743083	0.962508	0.00661728	1.3276	0.564047	0.00160886	-0.626694	1	0.00349902	-0.110243	1
ENSMMUG00000010058	ATRIP	0.00389	-0.900773	0.746855	0.00661728	0.257209	1	0.00482659	-0.489191	1	0.0122466	1.30479	0.350135
ENSMMUG00000022283	ATRN	0.01945	-0.533041	0.773386	0.046321	0.994175	0.264178	0.035395	0.57494	0.901265	0.0218689	-0.432171	0.833948
ENSMMUG00000001905	ATRNL1	0.0285267	0.0378267	1	0.0330864	0.354071	0.789205	0.0321773	0.270858	1	0.0253679	-0.253201	0.928113
ENSMMUG00000022574	ATRX	0.335837	-0.133906	1	0.456593	0.393972	0.431496	0.352341	-0.0369546	1	0.355151	-0.0324126	1
ENSMMUG00000002940	ATXN1	0.00259333	0.421155	1	0.00661728	2.06456	0.378707	0.00160886	0.0253824	1	0.00174951	-0.432171	0.995907
ENSMMUG00000008955	ATXN10	0.12837	-0.402594	0.662963	0.132346	-0.267882	0.853962	0.189846	0.339538	0.901265	0.170577	0.171312	0.904935
ENSMMUG00000048077	ATXN1L	0.0207467	-0.349363	0.90482	0.0397037	0.810808	0.404213	0.0337861	0.564249	0.905434	0.0209941	-0.432171	0.8008
ENSMMUG00000002226	ATXN2	0.137447	-0.15479	1	0.277926	1.06033	0.0322168	0.123882	-0.324804	1	0.137337	-0.194479	0.904935
ENSMMUG00000003298	ATXN2L	0.09336	-0.538767	0.51816	0.284543	1.43069	0.00143731	0.1271	0.0409233	1	0.103221	-0.432171	0.608233
ENSMMUG00000001508	ATXN7	0.02334	-0.375311	0.962472	0.105877	2.40852	0.000315924	0.0144798	-1.07415	0.765533	0.0209941	-0.695205	0.635526
ENSMMUG00000000383	ATXN7L1	0.00389	0.25123	1	0.00661728	1.3276	0.575257	0.00160886	-0.626694	1	0.00437378	0.345437	1
ENSMMUG00000005815	ATXN7L2	0.00129667	-1.03828	0.797376	0.00992593	1.89464	0.281295	0.00482659	0.662812	1	0.00349902	-0.110243	1
ENSMMUG00000019923	ATXN7L3	0.0829867	-0.376656	0.739065	0.115802	0.240136	0.755083	0.107794	0.1193	1	0.107595	0.138321	0.961784
ENSMMUG00000064647	ATXN7L3B	0.193203	0.355353	0.662963	0.191901	0.285429	0.636989	0.115838	-0.588463	0.712298	0.16008	-0.037892	1
ENSMMUG00000015798	AUH	0.0531633	-0.140724	1	0.102568	0.998475	0.0841517	0.0514836	-0.178151	1	0.0524853	-0.215679	0.904935
ENSMMUG00000007856	AUNIP	0.00129667	0.0992273	1	0.00330864	1.74264	0.677524	0	-0.752225	1	0.00262427	0.982867	0.849398
ENSMMUG00000002131	AUP1	0.0168567	-0.0194172	1	0.0297778	0.994175	0.336024	0.0225241	0.530175	1	0.0122466	-0.734734	0.587228
ENSMMUG00000000070	AURKA	0.00389	0.6138	1	0.00661728	1.64953	0.482601	0	-1.48919	0.911615	0.00349902	0.304795	1
ENSMMUG00000059208	AURKAIP1	0.117997	0.0258541	1	0.105877	-0.124661	1	0.102967	-0.216357	1	0.12684	0.203065	0.871126
ENSMMUG00000002997	AURKB	0.00129667	0.836193	1	0	1.06456	1	0.00321773	2.4177	0.835905	0	-1.43217	0.773849
ENSMMUG00000017675	AUTS2	0.0103733	0.421155	1	0.0165432	1.25721	0.421515	0.00804432	0.0253824	1	0.00612329	-0.680098	0.830386
ENSMMUG00000005278	AVEN	0.00648333	0.68419	0.910993	0.00661728	0.949087	0.67639	0.00643545	0.695234	1	0.00262427	-1.01713	0.76888
ENSMMUG00000005319	AVIL	0.00129667	0.421155	1	0.00330864	2.06456	0.608858	0	-0.489191	1	0.00174951	0.567829	1
ENSMMUG00000011770	AVL9	0.0376033	-0.011804	1	0.0562469	0.695331	0.454244	0.0289595	-0.442897	1	0.039364	0.0690232	1
ENSMMUG00000051923	AVP	0.00129667	-1.16381	0.888438	0.00992593	1.74264	0.365623	0.00482659	0.510809	1	0.00437378	0.152792	1
ENSMMUG00000052153	AVPI1	0.0453833	0.324294	0.871465	0.0198519	-0.856001	0.432148	0.0547014	0.676618	0.722833	0.0314912	-0.470645	0.676417
ENSMMUG00000000549	AVPR1A	0	-0.578845	0.962472	0	1.06456	1	0.00160886	1.24777	1	0.00174951	1.15279	0.928113
ENSMMUG00000003769	AXDND1	0.00129667	2.42116	0.746855	0	2.06456	1	0	0.832737	1	0	-0.432171	1
ENSMMUG00000000605	AXIN1	0.01945	-0.936397	0.30989	0.0496296	0.707012	0.382351	0.0450482	0.582194	0.885523	0.0332407	-0.0294117	1
ENSMMUG00000060015	AXIN2	0.00518667	-0.256917	1	0.0198519	2.06456	0.150757	0.00643545	0.154665	1	0.00437378	-0.754099	0.898643
ENSMMUG00000009145	AXL	0.0881733	-0.578845	0.429807	0.0595556	-1.03624	0.159179	0.15606	0.49908	0.766156	0.139961	0.375184	0.635526
ENSMMUG00000000056	AZI2	0.0570533	0.0675184	1	0.046321	-0.208454	0.978891	0.0627457	0.247775	1	0.0533601	-0.0926844	1
ENSMMUG00000001338	AZIN1	0.176347	-0.0770023	1	0.138963	-0.419064	0.642992	0.225241	0.391088	0.876687	0.17845	-0.0701034	1
ENSMMUG00000006285	AZIN2	0.0207467	-0.831232	0.396492	0.0330864	0.0810525	1	0.0563102	1.04847	0.267418	0.0306164	-0.216442	0.950316
ENSMMUG00000028948	AZU1	0.00259333	-1.16381	0.941296	0	-1.25736	1	0	-2.48919	0.901265	0.0148708	3.15279	0.0860139
ENSMMUG00000060797	B2M	5.80258	0.120659	0.979434	3.91082	-0.532744	0.406807	4.66249	-0.287288	1	6.0743	0.266867	0.740346
ENSMMUG00000003541	B3GALNT1	0.03501	-0.45799	0.744386	0.0860247	1.11901	0.0648229	0.046657	0.0814165	1	0.0411135	-0.222248	0.911121
ENSMMUG00000008427	B3GALNT2	0.0207467	-0.758168	0.577388	0.109185	2.24514	0.000160346	0.0370039	0.288417	1	0.0174951	-1.22968	0.127561
ENSMMUG00000021775	B3GALT1	0.00129667	-0.578845	1	0.00992593	2.4796	0.168282	0.00321773	0.610345	1	0.00174951	-0.654563	0.904935
ENSMMUG00000022648	B3GALT2	0.0220433	-0.31581	0.962472	0.0397037	0.742636	0.454244	0.0273507	0.0957718	1	0.0262427	-0.0325634	1
ENSMMUG00000064507	B3GALT4	0.0285267	0.137362	1	0.0330864	0.436533	0.78965	0.0305684	0.272022	1	0.0227436	-0.377723	0.849398
ENSMMUG00000003428	B3GALT5	0	-0.163807	1	0.00661728	4.64953	0.0607466	0	0.247775	1	0	-1.01713	0.904935
ENSMMUG00000002250	B3GAT1	0.324167	-0.548349	0.345473	0.344099	-0.36202	0.696889	0.384518	-0.217474	1	0.558969	0.675438	0.0801605
ENSMMUG00000058487	B3GAT2	0.00129667	2.42116	0.746855	0	2.06456	1	0	0.832737	1	0	-0.432171	1
ENSMMUG00000031126	B3GAT3	0.0635367	-0.0948598	1	0.162123	1.54855	0.00439718	0.0643545	-0.0576382	1	0.046362	-0.796224	0.257652
ENSMMUG00000013713	B3GLCT	0.0207467	0.421155	0.912603	0.0231605	0.6383	0.654089	0.0305684	1.20047	0.399031	0.00612329	-1.85844	0.026879
ENSMMUG00000001648	B3GNT10	0	-0.578845	0.968092	0.00330864	2.4796	0.518206	0.00321773	2.4177	0.852932	0	-1.43217	0.796918
ENSMMUG00000014181	B3GNT2	0.0868767	-0.232849	0.962472	0.142272	0.629178	0.313714	0.0772254	-0.416739	1	0.10672	0.197461	0.904935
ENSMMUG00000012654	B3GNT4	0.00389	-0.0382763	1	0.0165432	2.4796	0.0585234	0.00321773	-0.167263	1	0.00262427	-0.891603	0.773849
ENSMMUG00000031605	B3GNT5	0.0142633	-0.971162	0.377766	0.0297778	0.364125	0.858499	0.0321773	0.470167	1	0.0288669	0.29774	0.902794
ENSMMUG00000011777	B3GNT7	0.00389	-1.53304	0.333135	0.0165432	0.791546	0.704888	0.011262	0.0778498	1	0.0157456	0.815757	0.647569
ENSMMUG00000014347	B3GNT8	0.00778	1.22851	0.580562	0	-0.742791	0.654658	0.00160886	-0.867702	1	0.00524853	0.375184	1
ENSMMUG00000007559	B3GNT9	0.00518667	-0.780478	0.875049	0.00992593	0.479602	0.842838	0.0160886	1.20471	0.858423	0.0078728	-0.280168	1
ENSMMUG00000001110	B3GNTL1	0.01945	0.514265	0.832852	0.0330864	1.39471	0.143059	0.0176975	0.330237	1	0.00699804	-1.4717	0.140552
ENSMMUG00000001182	B4GALNT1	0.00389	-0.666307	0.910993	0.0264691	2.64953	0.00875388	0.00482659	-0.254725	1	0.00437378	-0.754099	0.773849
ENSMMUG00000021723	B4GALNT4	0.0570533	-0.951178	0.100078	0.258074	1.73172	4.75e-05	0.117447	0.369765	0.911615	0.0708552	-0.689329	0.228389
ENSMMUG00000064987	B4GALT1	0.156897	0.797304	0.0814994	0.0397037	-1.44932	0.043702	0.0675723	-0.801694	0.473259	0.116342	0.174487	0.904935
ENSMMUG00000015155	B4GALT2	0.0778	-0.499856	0.554949	0.102568	0.0421965	1	0.114229	0.221303	1	0.111969	0.230328	0.850704
ENSMMUG00000022629	B4GALT3	0.04279	-0.410245	0.790786	0.0959506	1.00567	0.127779	0.0627457	0.309175	1	0.0454873	-0.376676	0.797219
ENSMMUG00000003592	B4GALT4	0.0376033	0.328046	0.910993	0.0661728	1.26706	0.11858	0.0305684	-0.0547879	1	0.0209941	-0.896839	0.415461
ENSMMUG00000002124	B4GALT5	0.0414933	-0.684198	0.509493	0.12242	1.21446	0.0453075	0.0547014	-0.167263	1	0.0612329	0.0171365	1
ENSMMUG00000016674	B4GALT6	0.00648333	0.546686	0.968092	0.00992593	1.36412	0.440842	0.00160886	-1.07415	0.934098	0.00524853	0.0532559	1
ENSMMUG00000029662	B4GALT7	0.00389	1.42116	0.835576	0.00661728	2.3276	0.316071	0.00160886	0.247775	1	0	-2.23953	0.509957
ENSMMUG00000015992	B4GAT1	0.0842833	-0.213931	0.962472	0.188593	1.18784	0.0157191	0.0772254	-0.346969	1	0.0866008	-0.206167	0.904935
ENSMMUG00000000138	B9D1	0.01556	-0.370258	0.941181	0.0264691	0.619779	0.68706	0.0257418	0.562648	1	0.0174951	-0.249307	0.967274
ENSMMUG00000064979	B9D2	0.02334	0.242818	0.980759	0.0132346	-0.446398	0.822893	0.0209152	0.0551298	1	0.0218689	0.0983438	1
ENSMMUG00000019398	BAALC	0.238587	-1.21363	0.00165438	0.48637	0.0621294	0.94548	0.666069	0.685784	0.247614	0.513481	0.22447	0.808415
ENSMMUG00000013923	BABAM1	0.0868767	-0.292282	0.858819	0.148889	0.651488	0.258077	0.122274	0.358057	0.922461	0.0883503	-0.321988	0.766303
ENSMMUG00000014461	BABAM2	0.02723	-0.185502	1	0.0397037	0.517077	0.635843	0.035395	0.311905	1	0.0279922	-0.195132	0.968502
ENSMMUG00000007785	BACE1	0.243773	0.955492	0.0253125	0.175358	0.190095	0.799548	0.130318	-0.333273	1	0.110219	-0.778877	0.130497
ENSMMUG00000004257	BACE2	0.0920633	0.411171	0.746855	0.0860247	0.249596	0.807214	0.0370039	-1.17476	0.365695	0.0831017	0.233928	0.904935
ENSMMUG00000011095	BACH1	0.06613	-0.0179563	1	0.0430123	-0.611897	0.512283	0.0691811	0.0730004	1	0.0734794	0.222333	0.892138
ENSMMUG00000009736	BACH2	0.00518667	0.935729	0.923965	0.00330864	0.742636	1	0.00321773	0.247775	1	0.00262427	-0.432171	1
ENSMMUG00000060596	BAD	0.0557567	-0.13064	1	0.0496296	-0.230056	0.941398	0.0659634	0.191632	1	0.0629824	0.113797	1
ENSMMUG00000020148	BAG1	0.05835	0.111827	1	0.046321	-0.208454	0.978891	0.0675723	0.388637	0.974251	0.049861	-0.246615	0.897792
ENSMMUG00000000798	BAG3	0.989357	0.463309	0.503849	0.0959506	-3.14359	1.88e-05	1.55577	1.42967	0.00142493	0.426006	-1.28279	0.00152911
ENSMMUG00000013775	BAG4	0.0376033	-0.649234	0.48027	0.0562469	0.125965	0.976139	0.0691811	0.484814	0.896657	0.0568591	0.12037	0.995907
ENSMMUG00000017005	BAG5	0.103733	0.394683	0.662963	0.119111	0.566659	0.370413	0.0595279	-0.619775	0.786541	0.0796027	-0.175395	0.928885
ENSMMUG00000005302	BAG6	0.12448	0.132325	0.98502	0.102568	-0.17384	0.989261	0.119056	0.0447478	1	0.114593	-0.0459883	1
ENSMMUG00000018984	BAHCC1	0.0285267	-0.340685	0.945701	0.0529383	0.75971	0.40237	0.0225241	-0.686637	0.901265	0.0411135	0.424871	0.796165
ENSMMUG00000017165	BAHD1	0.00129667	0.421155	1	0	0.742636	1	0.00160886	0.832737	1	0.00174951	0.567829	1
ENSMMUG00000015512	BAIAP2	0.127073	-0.791838	0.164133	0.453284	1.45884	0.000623596	0.209152	0.128068	1	0.167078	-0.362908	0.665276
ENSMMUG00000013276	BAIAP2L1	0.00389	0.25123	1	0	-0.520398	0.863474	0.00160886	-0.626694	1	0.00612329	1.2459	0.620793
ENSMMUG00000063304	BAK1	0.01945	-0.0382763	1	0.0231605	0.364125	0.925475	0.0193064	-0.0214118	1	0.0209941	0.0824023	1
ENSMMUG00000058108	BAMBI	0.0440867	-0.547594	0.651233	0.0297778	-0.953358	0.335447	0.0965318	0.969059	0.253795	0.0586086	-0.0451478	1
ENSMMUG00000008441	BANK1	0.00129667	-0.578845	1	0	-0.105361	1	0.011262	3.83274	0.0327649	0	-2.6021	0.288886
ENSMMUG00000009473	BANP	0.0298233	-0.74877	0.482922	0.0794074	0.966954	0.169753	0.0530925	0.30549	1	0.0437378	-0.0995956	1
ENSMMUG00000016982	BAP1	0.102437	-0.46637	0.576189	0.152198	0.257209	0.712373	0.133536	0.0352302	1	0.145209	0.244174	0.832698
ENSMMUG00000005700	BARD1	0.01556	0.536633	0.859477	0.0198519	0.965029	0.425104	0.00482659	-1.21166	0.752688	0.0122466	0.0152881	1
ENSMMUG00000053737	BARHL2	0.00129667	2.42116	0.746855	0	2.06456	1	0	0.832737	1	0	-0.432171	1
ENSMMUG00000061751	BASP1	0.0142633	0.198763	1	0.00330864	-1.18336	0.440536	0.0160886	0.434188	1	0.0139961	0.13173	1
ENSMMUG00000003834	BATF	0.00129667	1.42116	0.910993	0.00330864	3.06456	0.418151	0	0.247775	1	0	-1.01713	0.918632
ENSMMUG00000006568	BATF2	0.00907667	0.961724	0.723417	0.00661728	0.649527	0.932392	0.00643545	0.347311	1	0.00349902	-0.917598	0.773849
ENSMMUG00000015056	BATF3	0.0713167	-0.137812	1	0.0297778	-1.33461	0.0964241	0.109403	0.693334	0.521208	0.0761037	-0.0280217	1
ENSMMUG00000003907	BAX	0.09336	0.0563911	1	0.0827161	-0.111513	1	0.122274	0.575962	0.646867	0.0752289	-0.432171	0.610505
ENSMMUG00000058073	BAZ1A	0.0609433	-0.0706977	1	0.0562469	-0.131833	1	0.0788343	0.421311	0.901265	0.0594834	-0.156536	0.961648
ENSMMUG00000014270	BAZ1B	0.168567	0.22576	0.876423	0.152198	0.0341907	1	0.111012	-0.533835	0.831684	0.160955	0.156696	0.914255
ENSMMUG00000019332	BAZ2A	0.02723	0.265877	0.976277	0.0297778	0.455755	0.786594	0.0225241	-0.067727	1	0.0218689	-0.223584	0.968502
ENSMMUG00000006182	BAZ2B	0.1167	0.263614	0.863615	0.152198	0.670786	0.275157	0.0965318	-0.100711	1	0.0839765	-0.45431	0.635526
ENSMMUG00000012466	BBC3	0	-0.163807	1	0	1.4796	1	0.00321773	3.4177	0.600457	0	-1.01713	0.904935
ENSMMUG00000012683	BBOF1	0.04668	-0.607796	0.577388	0.21837	2.21179	3.9e-06	0.0788343	0.368069	1	0.0306164	-1.51017	0.00407934
ENSMMUG00000000316	BBOX1	0.0142633	-0.900773	0.476881	0.0562469	1.4796	0.0563761	0.0482659	1.42938	0.12872	0.0104971	-1.61437	0.0446787
ENSMMUG00000056087	BBS10	0.01556	-0.235957	1	0.0297778	0.927061	0.358614	0.0225241	0.454226	1	0.0148708	-0.432171	0.849398
ENSMMUG00000013268	BBS2	0.01945	-1.27928	0.106572	0.14558	2.3276	1.11e-05	0.0450482	0.182924	1	0.0271174	-0.891603	0.270675
ENSMMUG00000013685	BBS4	0.01945	-0.623239	0.742041	0.102568	2.42071	6.45e-05	0.0209152	-0.447371	1	0.0183699	-0.87963	0.4091
ENSMMUG00000009819	BBS7	0.01167	0.655621	0.88709	0.0132346	0.927061	0.609911	0.00643545	-0.304766	1	0.00699804	-0.432171	0.934992
ENSMMUG00000002886	BBS9	0.01556	0.662163	0.773386	0.0165432	0.791546	0.687898	0.00321773	-1.5823	0.631661	0.0122466	0.152792	1
ENSMMUG00000008787	BBX	0.465503	0.781151	0.0496912	0.277926	-0.233404	0.905153	0.249374	-0.461176	0.875659	0.280796	-0.327666	0.679206
ENSMMUG00000003273	BCAM	0.11281	-0.248696	0.946963	0.135654	0.108154	0.920033	0.0965318	-0.49862	0.909418	0.155706	0.489402	0.53615
ENSMMUG00000017093	BCAN	0.0246367	-4.15929	6.2e-15	0.694815	1.20446	0.0198605	0.447264	0.509775	0.82693	0.409385	0.452589	0.584023
ENSMMUG00000030218	BCAP29	0.125777	-0.22623	0.95553	0.188593	0.483753	0.426247	0.139971	-0.0161701	1	0.14171	-0.00230598	1
ENSMMUG00000012744	BCAP31	0.204873	0.0510437	1	0.238222	0.297287	0.605218	0.205935	0.0593298	1	0.183699	-0.198912	0.877218
ENSMMUG00000002630	BCAR1	0.0207467	0.116301	1	0.0231605	0.392139	0.843807	0.0193064	0.00961511	1	0.0192446	-0.0785339	1
ENSMMUG00000015924	BCAR3	0.0220433	-0.081345	1	0.0132346	-0.613508	0.64084	0.024133	0.104817	1	0.0271174	0.358376	0.849398
ENSMMUG00000020082	BCAS1	0.5835	0.95969	0.00959164	0.357333	-0.0786433	1	0.337861	-0.196033	1	0.264176	-0.775837	0.0748465
ENSMMUG00000043063	BCAS2	0.119293	-0.0840799	1	0.102568	-0.279732	0.879703	0.109403	-0.228663	1	0.14346	0.349189	0.675842
ENSMMUG00000017197	BCAS3	0.0414933	0.0732321	1	0.0727901	1.03354	0.169753	0.0289595	-0.534045	0.991276	0.0376145	-0.162564	0.986397
ENSMMUG00000012223	BCAT1	0.01556	-0.736386	0.568684	0.0496296	1.2832	0.0796957	0.024133	0.0513776	1	0.0236184	-0.0510807	1
ENSMMUG00000010079	BCAT2	0.0324167	0.506885	0.746855	0.0562469	1.4016	0.0761247	0.0193064	-0.421019	1	0.0166203	-0.891603	0.446635
ENSMMUG00000008541	BCCIP	0.09336	0.0411243	1	0.12242	0.498711	0.440536	0.0740077	-0.367561	1	0.0927241	0.0238939	1
ENSMMUG00000003742	BCHE	0.0609433	0.264651	0.954476	0.046321	-0.157828	1	0.0482659	-0.167263	1	0.0542348	0.0215471	1
ENSMMUG00000004829	BCKDHB	0.0389	-0.209611	0.998211	0.0760988	0.963026	0.155621	0.0482659	0.201971	1	0.0367397	-0.398224	0.773849
ENSMMUG00000016032	BCKDK	0.0570533	-0.31581	0.888438	0.0694815	0.0893677	1	0.07079	0.0957718	1	0.0734794	0.19586	0.906607
ENSMMUG00000005720	BCL10	0.0557567	-0.13064	1	0.0496296	-0.230056	0.93409	0.0723989	0.367615	0.972614	0.0594834	-0.0240862	1
ENSMMUG00000011303	BCL11A	0.0531633	-0.733422	0.321722	0.109185	0.544697	0.418151	0.0884875	0.205464	1	0.085726	0.174818	0.928113
ENSMMUG00000003261	BCL11B	0.00129667	-2.43683	0.0871498	0.0397037	2.59508	0.00149381	0.00321773	-1.38966	0.752688	0.0122466	0.47472	0.904935
ENSMMUG00000059194	BCL2	0.0181533	0.0426437	1	0.00661728	-1.0229	0.446389	0.0225241	0.454226	1	0.0192446	0.137195	1
ENSMMUG00000003364	BCL2A1	0.01945	-0.3862	1	0.0165432	-0.394867	0.962194	0.0160886	-0.638568	1	0.0349902	0.971185	0.69178
ENSMMUG00000005985	BCL2L1	0.164677	0.163768	0.956463	0.102568	-0.586487	0.467134	0.0981407	-0.752225	0.473259	0.186323	0.527936	0.332769
ENSMMUG00000018423	BCL2L11	0.01167	-0.011804	1	0.00661728	-0.437936	0.850724	0.0128709	0.195307	1	0.0139961	0.333364	0.91091
ENSMMUG00000003926	BCL2L12	0.0168567	0.32162	1	0.0132346	0.10109	1	0.0176975	0.4177	1	0.0122466	-0.383261	0.904935
ENSMMUG00000021476	BCL2L13	0.0492733	-0.235957	0.962472	0.0694815	0.394713	0.639059	0.0579191	0.0764064	1	0.0568591	0.0272607	1
ENSMMUG00000014747	BCL2L2-PABPN1	0.26452	-0.184767	0.962337	0.46321	0.777851	0.0840517	0.291204	0.00291009	1	0.264176	-0.227916	0.849398
ENSMMUG00000009198	BCL6	0.04279	-0.349363	0.871465	0.0562469	0.190095	0.924115	0.0563102	0.169772	1	0.0551096	0.141564	0.979965
ENSMMUG00000016268	BCL6B	0	-0.163807	1	0	1.4796	1	0	0.247775	1	0.00174951	2.15279	0.635526
ENSMMUG00000012650	BCL7A	0.03501	-0.230921	0.996024	0.0959506	1.54519	0.0121187	0.0370039	-0.105862	1	0.0306164	-0.584174	0.621473
ENSMMUG00000063579	BCL7B	0.0959533	-0.448058	0.664245	0.135654	0.194787	0.830007	0.136753	0.220083	1	0.128589	0.126231	0.968502
ENSMMUG00000003225	BCL7C	0.133557	0.0555059	1	0.0959506	-0.446398	0.616844	0.157669	0.369337	0.901265	0.122466	-0.144369	0.942947
ENSMMUG00000016786	BCL9	0.0259333	-0.526377	0.723417	0.0330864	0.0162013	1	0.0402216	0.28525	1	0.039364	0.284036	0.886546
ENSMMUG00000009318	BCL9L	0.00907667	-0.222701	1	0.00992593	0.206583	1	0.0160886	0.832737	0.901265	0.00962231	-0.239526	1
ENSMMUG00000003710	BCLAF1	0.331947	0.368788	0.59161	0.334173	0.310725	0.5756	0.231676	-0.320509	1	0.251055	-0.233789	0.846622
ENSMMUG00000004745	BCLAF3	0.0220433	0.733099	0.671813	0.0264691	0.986562	0.413968	0.00643545	-1.23765	0.726912	0.0139961	-0.251599	0.986397
ENSMMUG00000047071	BCO1	0	-0.163807	1	0.00330864	3.06456	0.418151	0.00160886	1.83274	1	0	-1.01713	0.904935
ENSMMUG00000015249	BCO2	0.0181533	-0.286664	0.961193	0.0198519	0.0390292	1	0.035395	0.998747	0.511499	0.0174951	-0.466118	0.802043
ENSMMUG00000005292	BCOR	0.04279	0.338693	0.882981	0.0330864	-0.0458597	1	0.0337861	-0.100148	1	0.0349902	-0.0969867	1
ENSMMUG00000008781	BCORL1	0.0220433	0.233528	1	0.0264691	0.590633	0.692472	0.0128709	-0.641194	0.941953	0.0209941	0.124222	1
ENSMMUG00000023622	BCR	0.00129667	-0.74877	0.910993	0.00661728	1.64953	0.482601	0.00160886	-0.337188	1	0.00437378	0.830864	0.904935
ENSMMUG00000006740	BCS1L	0.0389	-0.733173	0.431476	0.0860247	0.669705	0.325206	0.0691811	0.326385	1	0.0594834	0.0324974	1
ENSMMUG00000002021	BDH1	0.0129667	-1.3862	0.962472	0.0198519	-0.467931	0.796375	0.0933141	2.8574	0.193458	0.0104971	-1.96055	0.592436
ENSMMUG00000019085	BDH2	0.07391	0.0599678	1	0.0992593	0.559329	0.430397	0.07079	-0.0152596	1	0.0647319	-0.247746	0.895764
ENSMMUG00000043275	BDKRB2	0.00129667	-0.578845	1	0.00330864	1.06456	0.757284	0.00482659	1.24777	0.964522	0.00262427	-0.0171334	1
ENSMMUG00000008634	BDNF	0.00648333	0.0992273	1	0	-1.25736	0.514884	0.00804432	0.510809	1	0.0078728	0.430326	0.968502
ENSMMUG00000009057	BDP1	0.172457	-0.174534	0.973111	0.324247	0.912561	0.0552467	0.204326	0.149743	1	0.156581	-0.428158	0.557053
ENSMMUG00000029971	BECN1	0.0713167	-0.189342	0.979434	0.0827161	0.113952	0.975159	0.0933141	0.323063	1	0.0761037	-0.0916803	1
ENSMMUG00000013874	BEGAIN	0.01556	-1.82092	0.00373191	0.0794074	0.914005	0.168282	0.0579191	0.412834	0.945359	0.0542348	0.355284	0.773849
ENSMMUG00000015808	BEND4	0	-0.163807	1	0.00330864	3.06456	0.418151	0	0.247775	1	0.000874755	0.567829	1
ENSMMUG00000008828	BEND5	0.02334	0.209651	1	0.0231605	0.283205	0.93409	0.024133	0.278148	1	0.0183699	-0.330291	0.904935
ENSMMUG00000000795	BEND6	0.0376033	-0.660639	0.481511	0.181975	2.21371	1.62e-06	0.046657	-0.249057	1	0.0367397	-0.838796	0.20739
ENSMMUG00000002081	BEND7	0.0103733	0.68419	0.86816	0.00992593	0.742636	0.773436	0.00482659	-0.489191	1	0.00699804	-0.169136	1
ENSMMUG00000015147	BEST1	0.00648333	0.00611786	1	0.00992593	0.894639	0.767818	0.00482659	-0.337188	1	0.0078728	0.304795	0.995907
ENSMMUG00000050106	BEST4	0.00389	-1.48574	0.424952	0.0529383	3.06456	0.00036295	0.00804432	-0.389655	1	0.00699804	-0.906102	0.661088
ENSMMUG00000000007	BET1	0.0389	-0.406008	0.783454	0.0529383	0.197831	0.898058	0.0547014	0.2341	1	0.0516106	0.13487	0.986397
ENSMMUG00000050603	BET1L	0.0168567	-0.793858	0.509982	0.0231605	-0.0851828	1	0.0337861	0.459279	1	0.0314912	0.384965	0.819901
ENSMMUG00000002173	BEX1	0.36177	-0.332205	0.723417	0.387111	-0.163928	0.999347	0.490703	0.247775	1	0.455747	0.140408	0.907491
ENSMMUG00000051003	BEX2	0.20228	-0.384886	0.673111	0.284543	0.233712	0.699061	0.296031	0.338979	0.901265	0.243182	-0.0461418	1
ENSMMUG00000004150	BEX4	0.2723	-0.589064	0.288023	0.436741	0.261866	0.626489	0.468179	0.435722	0.744692	0.372646	-0.00241766	1
ENSMMUG00000008264	BFAR	0.0337133	-0.618373	0.599752	0.109185	1.45159	0.0139807	0.046657	-0.0152596	1	0.0419882	-0.293194	0.859866
ENSMMUG00000014632	BFSP1	0.00129667	-0.3862	1	0	0.0645643	1	0.00482659	1.51081	0.901265	0.00262427	0.245901	1
ENSMMUG00000019857	BFSP2	0.00129667	2.42116	0.746855	0	2.06456	1	0	0.832737	1	0	-0.432171	1
ENSMMUG00000012743	BGN	0.08558	-1.02055	0.285681	0.0231605	-2.65995	0.0212445	0.115838	-0.461254	1	0.24843	1.53282	0.00417008
ENSMMUG00000003419	BHLHB9	0.03112	-0.310028	0.932802	0.0794074	1.33338	0.0351841	0.0337861	-0.134096	1	0.0323659	-0.313526	0.849398
ENSMMUG00000038208	BHLHE22	0.00129667	-0.163807	1	0	0.257209	1	0	-0.974618	1	0.00437378	2.15279	0.36732
ENSMMUG00000056699	BHLHE40	0.24507	0.552219	0.395718	0.0595556	-1.70432	0.0271852	0.131927	-0.618772	0.797731	0.21519	0.336287	0.728945
ENSMMUG00000039562	BHLHE41	0.0363067	0.446246	0.779772	0.0231605	-0.220838	0.974413	0.0305684	0.110271	1	0.0262427	-0.259334	0.904935
ENSMMUG00000006796	BHMT2	0.00129667	-1.82677	0.459252	0.0529383	5.15203	7.83e-07	0.00321773	-0.752225	1	0	-3.7541	0.0322604
ENSMMUG00000015750	BICC1	0	-1.3862	0.692662	0.00661728	2.3276	0.316071	0.00321773	1.09577	1	0.00174951	-0.169136	1
ENSMMUG00000007395	BICD1	0.01167	0.219522	1	0.0330864	2.06456	0.0631691	0.00482659	-1.02524	1	0.0078728	-0.633805	0.854789
ENSMMUG00000001061	BICD2	0.0752067	0.445817	0.645462	0.0529383	-0.151754	1	0.0627457	0.0778498	1	0.0524853	-0.334324	0.77569
ENSMMUG00000011209	BICDL1	0.00129667	0.421155	1	0	0.742636	1	0.00482659	2.83274	0.553019	0	-1.7541	0.635526
ENSMMUG00000019356	BICRA	0	0.421155	1	0	2.06456	1	0	0.832737	1	0.000874755	1.56783	0.849398
ENSMMUG00000029682	BICRAL	0.0376033	-0.372394	0.87575	0.046321	0.0766372	1	0.0563102	0.387953	1	0.0472368	0.0454081	1
ENSMMUG00000020799	BID	0.0907667	0.351734	0.746855	0.0827161	0.165091	0.887958	0.0772254	0.0295947	1	0.0656066	-0.354168	0.764149
ENSMMUG00000000376	BIN1	0.916743	-0.0196317	1	0.724593	-0.388893	0.668098	1.22756	0.544433	0.511402	0.821395	-0.278461	0.741487
ENSMMUG00000023163	BIN2	0.0803933	-0.514454	0.544732	0.0628642	-0.763255	0.337732	0.119056	0.222352	1	0.128589	0.49188	0.450433
ENSMMUG00000021994	BIN3	0.0103733	-1.05278	0.531674	0.0496296	1.6383	0.0548119	0.0225241	0.280196	1	0.0174951	-0.287781	0.950856
ENSMMUG00000003400	BIRC2	0.117997	0.0992273	1	0.138963	0.366708	0.568415	0.0997495	-0.206791	1	0.109344	-0.0696008	1
ENSMMUG00000058594	BIRC3	0.0207467	-0.491382	0.776732	0.0363951	0.541002	0.612984	0.0305684	0.223928	1	0.0288669	0.100703	1
ENSMMUG00000013767	BIRC5	0.00389	1.83619	0.64859	0.00661728	2.64953	0.30431	0	-0.752225	1	0	-2.01713	0.773849
ENSMMUG00000009367	BIRC6	0.114107	-0.28302	0.875354	0.251457	1.09295	0.0221653	0.144798	0.170607	1	0.107595	-0.472328	0.518641
ENSMMUG00000009229	BIRC7	0.00129667	-1.16381	0.699161	0.00661728	1.1901	0.616844	0.011262	2.24777	0.275705	0.00174951	-1.30664	0.635526
ENSMMUG00000044552	BLCAP	0.08558	-0.865902	0.117342	0.224988	0.828793	0.101602	0.180193	0.51849	0.712619	0.127714	-0.180866	0.910684
ENSMMUG00000019206	BLK	0	-0.163807	1	0	1.4796	1	0.00160886	1.83274	1	0.000874755	0.567829	1
ENSMMUG00000019526	BLM	0.0220433	-0.963508	0.299727	0.0562469	0.6799	0.413772	0.0434393	0.247775	1	0.042863	0.257489	0.904935
ENSMMUG00000001026	BLMH	0.0648333	-0.272742	0.905339	0.0959506	0.432296	0.523753	0.0723989	-0.0530916	1	0.078728	0.109839	0.993545
ENSMMUG00000008687	BLNK	0.0946567	0.0837143	1	0.0661728	-0.450009	0.675668	0.0949229	0.0885763	1	0.0935988	0.0653288	1
ENSMMUG00000061808	BLOC1S2	0.0207467	-0.324272	0.933341	0.0496296	1.20658	0.117912	0.0273507	0.195307	1	0.0209941	-0.403025	0.841961
ENSMMUG00000010827	BLOC1S2	0.00648333	0.68419	0.962472	0.00661728	0.949087	0.888959	0.00804432	1.09577	0.901265	0.00174951	-1.54765	0.445055
ENSMMUG00000022934	BLOC1S3	0.00518667	0.573158	0.962472	0.00992593	1.74264	0.347311	0.00482659	0.510809	1	0.00174951	-1.30664	0.67671
ENSMMUG00000049992	BLOC1S4	0.0401967	-0.279284	0.935583	0.0661728	0.611392	0.408873	0.0370039	-0.389655	1	0.0524853	0.269748	0.858972
ENSMMUG00000038560	BLOC1S5	0.0842833	-0.24181	0.933341	0.119111	0.3792	0.566297	0.0836609	-0.233758	1	0.104971	0.219906	0.876889
ENSMMUG00000004449	BLOC1S6	0.149117	-0.35022	0.734826	0.224988	0.381926	0.489037	0.164104	-0.156719	1	0.19682	0.228137	0.833719
ENSMMUG00000017382	BLVRA	0.0609433	0.237934	0.944048	0.0595556	0.203967	0.888931	0.035395	-0.70979	0.859284	0.0594834	0.216922	0.92355
ENSMMUG00000015603	BLVRB	0.123183	0.166914	0.962472	0.0694815	-0.719178	0.368276	0.138362	0.380863	0.901265	0.105845	-0.166769	0.924169
ENSMMUG00000021080	BLZF1	0.01945	-0.578845	0.688629	0.0330864	0.415471	0.780311	0.0305684	0.247775	1	0.0297417	0.205259	0.963271
ENSMMUG00000058016	BMERB1	0.0674267	-0.509136	0.564879	0.0760988	-0.202222	0.950354	0.0868786	-0.0297591	1	0.10847	0.511246	0.445055
ENSMMUG00000013031	BMP1	0.00129667	0.836193	1	0	1.06456	1	0	-0.167263	1	0.00174951	1.15279	0.928113
ENSMMUG00000064170	BMP2	0.00259333	-0.453314	0.962472	0.00330864	0.479602	1	0.00804432	1.4177	0.893349	0.00349902	-0.280168	1
ENSMMUG00000011639	BMP2K	0.0285267	-0.0776505	1	0.0297778	0.10109	1	0.0273507	-0.126621	1	0.0332407	0.238521	0.92121
ENSMMUG00000000429	BMP4	0.00129667	-1.90077	0.540415	0.00992593	0.894639	0.604356	0.0144798	1.5697	0.732431	0.00612329	-0.239526	1
ENSMMUG00000011858	BMP5	0	-0.163807	1	0	1.4796	1	0.00160886	1.83274	1	0.000874755	0.567829	1
ENSMMUG00000021600	BMP6	0	0.421155	1	0	2.06456	1	0	0.832737	1	0.000874755	1.56783	0.849398
ENSMMUG00000004074	BMP7	0.0103733	-1.69432	0.103694	0.0760988	1.67225	0.0271713	0.0337861	0.269801	1	0.0288669	-0.0726285	1
ENSMMUG00000017232	BMPER	0.00259333	-0.163807	1	0.00330864	0.742636	1	0.00643545	1.34731	0.934098	0.00262427	-0.432171	1
ENSMMUG00000011852	BMPR1A	0.01945	-0.74877	0.565428	0.0363951	0.401599	0.736881	0.0418304	0.656888	0.876687	0.0297417	-0.0308083	1
ENSMMUG00000006702	BMPR1B	0.00518667	-2.18765	0.0139948	0.046321	1.29903	0.0914547	0.035395	0.930035	0.600457	0.0209941	-0.145867	1
ENSMMUG00000009009	BMPR2	0.130963	0.260691	0.834359	0.112494	-0.0107238	1	0.0756166	-0.721852	0.600457	0.127714	0.251802	0.838877
ENSMMUG00000007426	BMS1	0.0829867	0.077201	1	0.201827	1.62644	0.000496442	0.0740077	-0.128374	1	0.049861	-1.00045	0.0573611
ENSMMUG00000015547	BMT2	0.0285267	0.272292	0.962472	0.0297778	0.386492	0.857891	0.035395	0.683874	0.860079	0.0166203	-0.86513	0.352008
ENSMMUG00000001141	BNC2	0.01167	-0.46637	0.926223	0.0165432	0.291975	1	0.0176975	0.288417	1	0.0174951	0.259707	0.957634
ENSMMUG00000014607	BNIP1	0.00518667	2.74308	0.232669	0	0.479602	1	0	-0.752225	1	0.000874755	-0.754099	0.968502
ENSMMUG00000020348	BNIP2	0.11281	-0.289338	0.835576	0.125728	-0.0466382	1	0.120665	-0.148154	1	0.152207	0.367989	0.634815
ENSMMUG00000022445	BNIP3	0.215247	-0.68298	0.18922	0.311012	0.0087111	1	0.39578	0.463692	0.712619	0.329783	0.14423	0.910684
ENSMMUG00000023646	BNIP3L	0.337133	0.377599	0.562416	0.178667	-0.693235	0.305834	0.223632	-0.402114	0.901265	0.300916	0.171733	0.884059
ENSMMUG00000013793	BOD1	0.0492733	-0.30467	0.87575	0.0827161	0.615257	0.365623	0.0691811	0.337973	1	0.0524853	-0.242901	0.881368
ENSMMUG00000022027	BOD1L1	0.22173	0.273773	0.773386	0.215062	0.18118	0.802609	0.18341	-0.0965597	1	0.175826	-0.229287	0.849398
ENSMMUG00000056380	BOK	0.263223	0.850407	0.0528656	0.102568	-0.827219	0.293403	0.17054	-0.0696519	1	0.144335	-0.470759	0.509957
ENSMMUG00000007258	BOLA1	0.03112	0.310124	0.945701	0.0198519	-0.298006	0.869771	0.0257418	-0.0339961	1	0.0271174	0.0132403	1
ENSMMUG00000007331	BOLA2B	0.12448	0.0668719	1	0.115802	-0.0369737	1	0.1271	0.104817	1	0.116342	-0.0871809	1
ENSMMUG00000064124	BOLA3	0.15171	-0.0842189	1	0.277926	0.950393	0.0448538	0.138362	-0.240019	1	0.14346	-0.235774	0.849398
ENSMMUG00000014724	BOP1	0.0298233	-0.775242	0.379021	0.0727901	0.79371	0.276672	0.046657	0.0391882	1	0.0507358	0.221653	0.904935
ENSMMUG00000000784	BORA	0	0.421155	1	0.00330864	4.06456	0.276672	0	0.832737	1	0	-0.432171	1
ENSMMUG00000018578	BORCS5	0.0570533	0.453577	0.684951	0.0397037	-0.141887	1	0.0547014	0.347311	1	0.035865	-0.547648	0.562075
ENSMMUG00000051613	BORCS6	0.0726133	0.45963	0.619475	0.0231605	-1.25736	0.144374	0.07079	0.382076	0.958259	0.0516106	-0.280168	0.849398
ENSMMUG00000007660	BORCS7	0.0790967	-0.495013	0.571656	0.109185	0.118604	0.940032	0.154451	0.796026	0.27066	0.0909745	-0.295354	0.796145
ENSMMUG00000018368	BORCS8	0.0389	0.246069	0.950271	0.0330864	0.0321429	1	0.0305684	-0.185185	1	0.0349902	0.0184905	1
ENSMMUG00000004598	BPGM	0.0324167	0.077201	1	0.0330864	0.184146	0.982524	0.0337861	0.162886	1	0.0297417	-0.135778	1
ENSMMUG00000008483	BPHL	0.0557567	0.325998	0.846269	0.0794074	0.888242	0.213696	0.0402216	-0.274178	1	0.0384892	-0.479477	0.676469
ENSMMUG00000017396	BPNT1	0.01945	-0.3862	0.910993	0.0430123	1.01394	0.264505	0.0225241	-0.0932621	1	0.0244931	-0.000454653	1
ENSMMUG00000009734	BPTF	0.271003	-0.029506	1	0.347407	0.387343	0.469797	0.289595	0.096569	1	0.251929	-0.20853	0.859366
ENSMMUG00000042793	BRAF	0.0168567	0.906582	0.578412	0.0198519	1.11703	0.381853	0.00804432	-0.389655	1	0.00699804	-0.906102	0.603567
ENSMMUG00000017107	BRAP	0.02723	-0.0263036	1	0.0363951	0.520244	0.619653	0.0434393	0.885205	0.600457	0.0183699	-0.87963	0.354432
ENSMMUG00000004087	BRAT1	0.01945	-1.47366	0.037916	0.132346	1.86753	0.000501623	0.0675723	0.73544	0.636517	0.0314912	-0.837427	0.276361
ENSMMUG00000001329	BRCA1	0.0142633	0.0992273	1	0.0231605	0.977101	0.404213	0.00804432	-0.752225	1	0.0148708	0.152792	1
ENSMMUG00000007197	BRCA2	0	-0.900773	0.962472	0.00330864	2.06456	0.608858	0	-0.489191	1	0.00262427	1.56783	0.803645
ENSMMUG00000010253	BRCC3	0.0181533	-0.029506	1	0.0165432	0.00567064	1	0.0273507	0.754735	0.864214	0.0157456	-0.393697	0.849398
ENSMMUG00000000553	BRD1	0.0285267	-0.0996768	1	0.0628642	1.27797	0.127779	0.0321773	0.137592	1	0.0227436	-0.63148	0.688777
ENSMMUG00000023138	BRD2	0.394187	-0.110814	1	0.370568	-0.184035	0.974911	0.421522	0.0199073	1	0.443501	0.149246	0.904935
ENSMMUG00000005463	BRD3	0.119293	-0.31581	0.827873	0.228296	0.814469	0.125797	0.135145	-0.0707547	1	0.136462	-0.0800646	1
ENSMMUG00000021382	BRD4	0.191907	-0.167031	0.965045	0.261383	0.372472	0.4987	0.223632	0.12597	1	0.200319	-0.106317	0.98869
ENSMMUG00000003119	BRD7	0.121887	0.0602736	1	0.119111	0.035613	1	0.0965318	-0.355466	1	0.128589	0.199854	0.891917
ENSMMUG00000001507	BRD8	0.0570533	-0.546423	0.600981	0.201827	1.70588	0.000508519	0.0611368	-0.389655	1	0.0664814	-0.335309	0.808396
ENSMMUG00000014738	BRD9	0.149117	-0.361109	0.746855	0.479753	1.72691	2.13e-05	0.178584	-0.0145438	1	0.124215	-0.811458	0.0904628
ENSMMUG00000029174	BRF1	0.00259333	-1.51744	0.48005	0.0165432	1.3276	0.339164	0.00965318	0.392165	1	0.00962231	0.345437	0.954964
ENSMMUG00000003212	BRF2	0.01945	-0.102407	1	0.0132346	-0.446398	0.822893	0.0209152	0.0551298	1	0.0244931	0.381416	0.859874
ENSMMUG00000049558	BRI3	0.417527	-0.209239	0.917977	0.397037	-0.247794	0.883081	0.559884	0.352043	0.901265	0.464495	-0.00442234	1
ENSMMUG00000057428	BRI3BP	0.0168567	-0.654133	0.673111	0.0496296	1.23167	0.13137	0.0257418	0.112845	1	0.0236184	-0.116669	1
ENSMMUG00000019233	BRICD5	0	-0.900773	0.962472	0.00992593	4.06456	0.0327791	0.00160886	0.832737	1	0	-1.7541	0.635526
ENSMMUG00000053277	BRINP1	0.0246367	-1.27928	0.0706394	0.191901	2.43941	3.68e-07	0.0305684	-0.867702	0.647469	0.0454873	-0.304163	0.858824
ENSMMUG00000022935	BRINP2	0.00259333	-1.31581	0.580562	0.0330864	2.93903	0.00494482	0.00804432	0.330237	1	0.00349902	-1.28017	0.583472
ENSMMUG00000010110	BRINP3	0.00259333	-2.69432	0.00888676	0.0264691	0.710927	0.56854	0.0321773	1.13759	0.4236	0.0201194	0.198595	0.997426
ENSMMUG00000009027	BRIP1	0	0.421155	1	0	2.06456	1	0	0.832737	1	0.000874755	1.56783	0.849398
ENSMMUG00000038794	BRIX1	0.07002	0.678953	0.377356	0.0297778	-0.71154	0.509873	0.0434393	-0.254725	1	0.0481115	-0.132611	0.995907
ENSMMUG00000045652	BRK1	0.27619	-0.43543	0.545722	0.337482	-0.040098	1	0.407042	0.299822	0.911615	0.366522	0.12979	0.928113
ENSMMUG00000015991	BRMS1	0.05057	-0.163807	1	0.0496296	-0.105361	1	0.0740077	0.567147	0.830497	0.0507358	-0.207739	0.920739
ENSMMUG00000010665	BRMS1L	0.0570533	0.198763	0.965215	0.0893333	0.941182	0.138057	0.0498748	-0.0499057	1	0.0402387	-0.564083	0.521727
ENSMMUG00000015026	BROX	0.149117	0.41495	0.576748	0.0794074	-0.631429	0.435274	0.119056	-0.036476	1	0.117217	-0.0968223	1
ENSMMUG00000006116	BRPF1	0.01167	-0.614469	0.746855	0.0496296	1.93528	0.00915224	0.0193064	0.28525	1	0.0113718	-0.834269	0.521738
ENSMMUG00000015416	BRPF3	0.0298233	-0.123165	1	0.0529383	0.885241	0.316071	0.0209152	-0.681836	0.911615	0.0349902	0.197461	0.968502
ENSMMUG00000002965	BRSK1	0.17505	-0.633489	0.267566	0.509531	1.24793	0.00217134	0.28316	0.26692	0.991723	0.204693	-0.41984	0.521738
ENSMMUG00000011211	BRSK2	0.0596467	-0.616713	0.44869	0.181975	1.34836	0.00572591	0.0949229	0.247775	1	0.0682309	-0.459307	0.606918
ENSMMUG00000008504	BRWD1	0.10892	-0.30388	0.809351	0.221679	0.932859	0.0563764	0.152842	0.340884	0.914254	0.103221	-0.48572	0.474076
ENSMMUG00000010763	BRWD3	0.0479767	0.45963	0.746855	0.0794074	1.26548	0.0657072	0.0305684	-0.368897	1	0.0262427	-0.817825	0.398349
ENSMMUG00000014363	BSCL2	0.123183	-1.10762	0.0186039	0.787457	2.28244	3.6e-10	0.185019	-0.369978	0.981809	0.174951	-0.591691	0.28465
ENSMMUG00000001264	BSDC1	0.12448	-0.158841	1	0.185284	0.531132	0.345369	0.152842	0.232825	1	0.120716	-0.267426	0.830566
ENSMMUG00000014537	BSN	0.00259333	-0.31581	1	0.0132346	2.38649	0.160592	0.00160886	-0.626694	1	0.00349902	-0.110243	1
ENSMMUG00000058643	BSPH1	0.0129667	3.29562	0.00784166	0	-0.635875	0.869771	0.00160886	-0.752225	1	0.000874755	-2.01713	0.352973
ENSMMUG00000005851	BSPRY	0	-0.900773	1	0.0132346	5.38649	0.0245005	0	-0.489191	1	0	-1.7541	0.873907
ENSMMUG00000015294	BST1	0.00907667	-1.13343	0.487871	0.0496296	1.77916	0.0360782	0.00965318	-0.94487	0.901265	0.0218689	0.410288	0.882236
ENSMMUG00000005829	BST2	0.0596467	-1.09572	0.0529645	0.138963	0.398072	0.55262	0.0884875	-0.382276	1	0.149583	0.824169	0.0917313
ENSMMUG00000017627	BTAF1	0.0479767	-0.407733	0.79235	0.178667	1.96328	4.82e-05	0.0514836	-0.252152	1	0.0419882	-0.771657	0.270284
ENSMMUG00000041714	BTBD1	0.0765033	-0.323006	0.809351	0.0959506	0.119706	0.951933	0.102967	0.240395	1	0.0935988	0.0653288	1
ENSMMUG00000009695	BTBD10	0.0635367	0.122497	1	0.0860247	0.629627	0.339675	0.046657	-0.420243	1	0.0586086	-0.0589536	1
ENSMMUG00000013038	BTBD16	0.0259333	0.565545	0.730499	0.00661728	-1.15783	0.391628	0.00804432	-1.31022	0.525541	0.0262427	0.71467	0.521569
ENSMMUG00000055658	BTBD17	0.00259333	-1.3862	0.574653	0.00661728	0.257209	1	0.0225241	2.5697	0.0395452	0.00349902	-1.35817	0.495392
ENSMMUG00000040001	BTBD19	0.00129667	0.421155	1	0	0.742636	1	0.00482659	2.83274	0.553019	0	-1.7541	0.635526
ENSMMUG00000037665	BTBD3	0.01945	1.83619	0.0570053	0.00661728	0.00567064	1	0.00804432	-0.0417318	1	0.00349902	-1.6338	0.198469
ENSMMUG00000013828	BTBD6	0	-1.3862	0.692662	0.00661728	2.3276	0.316071	0.00321773	1.09577	1	0.00174951	-0.169136	1
ENSMMUG00000004027	BTBD7	0.0765033	-0.0206822	1	0.119111	0.734859	0.236265	0.0675723	-0.232851	1	0.0734794	-0.131304	0.981857
ENSMMUG00000007180	BTBD8	0.0324167	-0.30467	0.962472	0.0959506	1.6139	0.0123917	0.0418304	0.178234	1	0.0262427	-0.817825	0.397711
ENSMMUG00000001634	BTBD9	0.00778	0.141047	1	0.0165432	1.4796	0.25784	0.00965318	0.552629	1	0.00437378	-1.01713	0.631607
ENSMMUG00000055714	BTC	0	0.421155	1	0.00330864	4.06456	0.276672	0	0.832737	1	0	-0.432171	1
ENSMMUG00000020762	BTD	0.0518667	0.270913	0.960942	0.0860247	1.10521	0.151999	0.0321773	-0.569361	1	0.0384892	-0.383261	0.849398
ENSMMUG00000022291	BTF3	0.57572	0.0972834	0.995067	0.436741	-0.357912	0.690991	0.648372	0.317272	0.901265	0.505609	-0.191389	0.858232
ENSMMUG00000003636	BTF3L4	0.22951	0.152055	0.95553	0.172049	-0.321257	0.782186	0.250983	0.313577	0.911615	0.192446	-0.236725	0.833948
ENSMMUG00000050631	BTG1	0.605543	0.337324	0.649996	0.284543	-0.915608	0.171691	0.387736	-0.498698	0.831684	0.580837	0.310229	0.671577
ENSMMUG00000053426	BTG2	1.46394	0.692127	0.161717	0.258074	-2.14538	0.00104562	1.06989	0.0216737	1	0.987599	-0.161199	0.921293
ENSMMUG00000002116	BTG3	0.0324167	-0.370258	0.912934	0.0297778	-0.341428	0.961308	0.0386127	-0.0312011	1	0.0489863	0.518076	0.681851
ENSMMUG00000021438	BTG4	0	-0.163807	1	0.00661728	4.64953	0.0607466	0	0.247775	1	0	-1.01713	0.904935
ENSMMUG00000019573	BTK	0.0389	0.0355017	1	0.0297778	-0.285933	0.92773	0.0595279	0.871211	0.473259	0.0297417	-0.569674	0.579083
ENSMMUG00000014231	BTLA	0	-0.163807	1	0.00330864	3.06456	0.418151	0.00160886	1.83274	1	0	-1.01713	0.904935
ENSMMUG00000065003	BTN2A2	0.11281	-0.264071	0.909988	0.201827	0.747298	0.167155	0.111012	-0.271599	1	0.132963	0.0570326	1
ENSMMUG00000021971	BTN3A3	0.01945	-0.687369	0.662963	0.0198519	-0.413483	0.899954	0.0370039	0.486963	0.991276	0.0341155	0.397904	0.833445
ENSMMUG00000061451	BTNL8	0	-0.578845	1	0.00661728	3.64953	0.195499	0	-0.167263	1	0.000874755	-0.0171334	1
ENSMMUG00000006741	BTRC	0.02723	-0.0501504	1	0.0529383	1.10763	0.162693	0.0225241	-0.347835	1	0.0262427	-0.178414	1
ENSMMUG00000016686	BUB1B	0.00389	0.6138	1	0	-0.257364	0.857891	0.00321773	0.4177	1	0.00349902	0.304795	1
ENSMMUG00000003092	BUB3	0.123183	0.0932285	1	0.0893333	-0.399544	0.698803	0.120665	0.0527589	1	0.120716	0.0574136	1
ENSMMUG00000020002	BUD13	0.0168567	-0.0568919	1	0.0231605	0.572711	0.719936	0.0160886	-0.100148	1	0.0183699	0.0730644	1
ENSMMUG00000011367	BUD23	0.146523	0.124762	0.990587	0.148889	0.145183	0.875448	0.152842	0.198531	1	0.121591	-0.291573	0.781686
ENSMMUG00000000427	BUD31	0.16727	0.437899	0.526005	0.0959506	-0.508325	0.559822	0.160886	0.331077	0.943205	0.111094	-0.448979	0.520766
ENSMMUG00000014471	BVES	0.00648333	-0.31581	1	0.00661728	0.125965	1	0.00965318	0.392165	1	0.00962231	0.345437	0.995907
ENSMMUG00000004416	BYSL	0.00778	-0.415346	0.962472	0.00330864	-0.842326	0.652192	0.00965318	-0.00376392	1	0.0148708	0.930399	0.572213
ENSMMUG00000022202	BZW1	0.484953	0.47405	0.365573	0.277926	-0.510463	0.501146	0.350732	-0.172195	1	0.367397	-0.117506	0.968502
ENSMMUG00000017045	BZW2	0.0479767	-0.163807	1	0.0628642	0.342098	0.736596	0.0659634	0.443695	0.901265	0.046362	-0.291993	0.849398
ENSMMUG00000023548	C10H20orf144	0	0.421155	1	0	2.06456	1	0	0.832737	1	0.000874755	1.56783	0.849398
ENSMMUG00000017467	C10H20orf194	0.00389	-0.485735	0.993101	0.0132346	1.57914	0.313333	0.011262	1.37331	0.831684	0.00262427	-1.33906	0.604383
ENSMMUG00000008195	C10H20orf24	0.119293	-0.142974	1	0.152198	0.292724	0.665287	0.128709	0.00768043	1	0.129464	0.0122106	1
ENSMMUG00000022079	C10H20orf27	0.0907667	-0.613973	0.389288	0.188593	0.674618	0.22974	0.154451	0.382802	0.901265	0.119841	-0.131001	0.968502
ENSMMUG00000017286	C10H20orf96	0.00389	-0.3862	1	0.0165432	2.06456	0.212451	0.00482659	0.0253824	1	0.00437378	-0.432171	0.995907
ENSMMUG00000021560	C10H22orf23	0.00259333	2.00612	0.662963	0	1.06456	1	0	-0.167263	1	0.000874755	-0.0171334	1
ENSMMUG00000038216	C10orf113	0	0.421155	1	0.00330864	4.06456	0.276672	0	0.832737	1	0	-0.432171	1
ENSMMUG00000056809	C10orf143	0.00259333	-1.16381	0.763744	0.0165432	1.74264	0.242466	0.00643545	0.154665	1	0.00699804	0.152792	1
ENSMMUG00000022034	C11H12orf10	0.164677	-0.320312	0.749318	0.191901	-0.00989466	1	0.242938	0.422453	0.831684	0.190697	-0.0539886	1
ENSMMUG00000015860	C11H12orf29	0.0492733	0.45863	0.697459	0.0529383	0.537317	0.514526	0.0370039	-0.0900948	1	0.0314912	-0.50812	0.647068
ENSMMUG00000015188	C11H12orf4	0.0142633	-0.924619	0.511766	0.0661728	1.75644	0.0167068	0.0273507	0.221303	1	0.0201194	-0.461918	0.845207
ENSMMUG00000010077	C11H12orf40	0	-1.57884	0.740199	0.00661728	2.06456	0.392087	0.00482659	1.51081	0.901265	0.00174951	-0.432171	1
ENSMMUG00000064829	C11H12orf45	0.0713167	-0.0288776	1	0.0727901	0.0489675	1	0.07079	-0.0329616	1	0.0752289	0.0800353	1
ENSMMUG00000018247	C11H12orf49	0.0609433	-0.377586	0.763295	0.0827161	0.202762	0.87255	0.0933141	0.429978	0.901265	0.0726047	-0.0732765	1
ENSMMUG00000020533	C11H12orf56	0.00129667	0.836193	0.962472	0.00661728	3.64953	0.184352	0	-0.167263	1	0	-1.43217	0.849299
ENSMMUG00000064031	C11H12orf57	0.8947	0.443246	0.384427	0.459901	-0.707019	0.274017	0.596888	-0.342349	0.930154	0.743542	0.070824	1
ENSMMUG00000012788	C11H12orf60	0	0.421155	1	0	2.06456	1	0.00160886	2.83274	0.901265	0	-0.432171	1
ENSMMUG00000001955	C11H12orf66	0.0103733	0.0675184	1	0.0165432	0.949087	0.5389	0.00804432	-0.28274	1	0.0104971	0.0203413	1
ENSMMUG00000031591	C11H12orf73	0.00389	-1.27928	0.48887	0.00992593	0.364125	0.98823	0.0193064	1.44571	0.473259	0.00874755	-0.220667	1
ENSMMUG00000051785	C11orf71	0.01945	-0.0382763	1	0.046321	1.4796	0.0767829	0.0193064	-0.0214118	1	0.0148708	-0.654563	0.658446
ENSMMUG00000004529	C11orf80	0.00259333	-0.163807	1	0.0132346	2.57914	0.0854647	0.00321773	0.247775	1	0.00174951	-1.01713	0.833719
ENSMMUG00000062781	C11orf97	0.00518667	0.421155	1	0.00330864	0.364125	1	0.00643545	0.832737	1	0.00349902	-0.432171	0.940526
ENSMMUG00000041535	C12H2orf69	0.0337133	0.818491	0.423757	0.0165432	-0.304669	0.951592	0.0176975	-0.389655	1	0.0209941	-0.214579	0.980206
ENSMMUG00000062492	C12H2orf76	0.0220433	0.546686	0.790718	0.0231605	0.6383	0.654089	0.0160886	-0.0297591	1	0.0131213	-0.561454	0.746879
ENSMMUG00000014299	C12H2orf80	0.0103733	-1.97878	0.00479412	0.0794074	1.40464	0.0237018	0.0418304	0.320838	1	0.0384892	0.177039	0.962167
ENSMMUG00000037672	C12H2orf88	0.03112	0.0426437	1	0.0231605	-0.292988	0.890784	0.0434393	0.685896	0.807936	0.0262427	-0.360618	0.849398
ENSMMUG00000046226	C12orf42	0.00129667	2.42116	0.746855	0	2.06456	1	0	0.832737	1	0	-0.432171	1
ENSMMUG00000039520	C12orf43	0.02334	-0.21356	1	0.0397037	0.742636	0.418151	0.0273507	0.0957718	1	0.0253679	-0.110243	1
ENSMMUG00000031495	C12orf65	0.0518667	-0.276575	0.910993	0.0827161	0.555551	0.418574	0.0611368	0.041324	1	0.0603581	-0.00332759	1
ENSMMUG00000048540	C13H2orf15	0.03501	0.206142	0.994549	0.0330864	0.166444	0.989559	0.0450482	0.690718	0.81134	0.0227436	-0.721678	0.475074
ENSMMUG00000058025	C13H2orf49	0.06613	-0.182186	0.985023	0.0959506	0.479602	0.466076	0.0595279	-0.3456	1	0.0796027	0.208748	0.904935
ENSMMUG00000050980	C13H2orf68	0.0142633	-0.351434	0.978394	0.0231605	0.572711	0.69906	0.0193064	0.211249	1	0.0183699	0.0730644	1
ENSMMUG00000002155	C13H2orf73	0.00389	1.42116	0.835576	0.00330864	1.4796	0.736596	0	-0.974618	1	0.00174951	-0.169136	1
ENSMMUG00000041555	C13H2orf74	0	0.421155	1	0.00330864	4.06456	0.276672	0	0.832737	1	0	-0.432171	1
ENSMMUG00000053898	C14H11orf1	0.0220433	0.131649	1	0.046321	1.41687	0.104614	0.0225241	0.185039	1	0.0131213	-0.955733	0.432121
ENSMMUG00000006355	C14H11orf49	0.0376033	0.283652	0.961193	0.0562469	0.949087	0.259974	0.0321773	-0.00376392	1	0.0244931	-0.640279	0.595812
ENSMMUG00000063234	C14H11orf52	0.00518667	-0.841879	0.713164	0.0330864	2.35407	0.00812368	0.0128709	0.680734	1	0.00437378	-1.37077	0.353518
ENSMMUG00000017626	C14H11orf58	0.3501	0.215592	0.838827	0.231605	-0.473939	0.535262	0.294422	-0.119434	1	0.324534	0.0735649	1
ENSMMUG00000008654	C14H11orf68	0.0518667	-0.37104	0.781409	0.0628642	0.0377643	1	0.082052	0.499754	0.858423	0.0621076	-0.0566618	1
ENSMMUG00000042046	C14H11orf87	0.0479767	-0.773861	0.341349	0.258074	2.31306	1.65e-07	0.0450482	-0.824981	0.605815	0.0586086	-0.514633	0.56471
ENSMMUG00000021439	C14H11orf88	0.00259333	3.00612	0.436674	0	1.4796	1	0	0.247775	1	0	-1.01713	0.904935
ENSMMUG00000050660	C14orf180	0	0.421155	1	0	2.06456	1	0	0.832737	1	0.000874755	1.56783	0.849398
ENSMMUG00000015844	C15H9orf135	0.00389	0.6138	0.962472	0.00992593	2.25721	0.294063	0.00321773	0.4177	1	0.000874755	-1.6021	0.827365
ENSMMUG00000052156	C15H9orf152	0.592577	0.316379	0.663817	0.327556	-0.682823	0.309392	0.450482	-0.215231	1	0.529227	0.101919	0.968502
ENSMMUG00000020771	C15H9orf24	0	0.421155	1	0	2.06456	1	0.00160886	2.83274	0.901265	0	-0.432171	1
ENSMMUG00000018870	C15H9orf64	0.0259333	-0.27399	0.962472	0.046321	0.762002	0.402722	0.0321773	0.137592	1	0.0288669	-0.126068	1
ENSMMUG00000016508	C15H9orf72	0.0609433	0.1113	1	0.0562469	0.0153208	1	0.0450482	-0.417806	0.991276	0.0638571	0.238124	0.879962
ENSMMUG00000058799	C15H9orf78	0.331947	-0.110438	1	0.400346	0.217225	0.698803	0.321773	-0.158263	1	0.368272	0.114003	0.950458
ENSMMUG00000018881	C15H9orf85	0.0596467	1.24782	0.0501437	0.0264691	-0.273305	1	0.0144798	-1.33719	0.387897	0.0306164	-0.262246	0.918207
ENSMMUG00000006837	C15orf41	0.0246367	1.49516	0.283212	0.0231605	1.11037	0.444064	0.00482659	-1.29655	0.901265	0.00699804	-1.16914	0.588509
ENSMMUG00000044497	C15orf48	0.00129667	-1.16381	0.699161	0	-0.635875	0.869771	0.00160886	-0.752225	1	0.00874755	2.4423	0.128245
ENSMMUG00000016266	C16H17orf49	0.75855	-0.0948942	1	1.24405	0.742636	0.0746346	0.759384	-0.0865039	1	0.723423	-0.224513	0.822868
ENSMMUG00000022228	C16H17orf50	0	-1.16381	0.809351	0.00992593	3.4796	0.0601609	0.00160886	0.510809	1	0.000874755	-0.754099	0.968502
ENSMMUG00000062610	C16H17orf58	0.0220433	-1.36312	0.0297082	0.046321	-0.0172298	1	0.0772254	0.908288	0.32429	0.0533601	0.200097	0.924007
ENSMMUG00000022379	C16H17orf75	0.01556	-0.200333	1	0.0165432	0.094938	1	0.00965318	-0.88347	0.848898	0.0244931	0.840848	0.466337
ENSMMUG00000001269	C16H17orf80	0.04668	0.0914499	1	0.0529383	0.331848	0.749562	0.046657	0.0957718	1	0.0411135	-0.20476	0.930428
ENSMMUG00000014311	C16orf71	0	0.421155	1	0	2.06456	1	0	0.832737	1	0.000874755	1.56783	0.849398
ENSMMUG00000043912	C16orf86	0	-2.16381	0.581968	0.00661728	1.3276	0.568795	0.00321773	0.0957718	1	0.00612329	1.2459	0.689774
ENSMMUG00000017608	C16orf95	0	0.421155	1	0	2.06456	1	0.00160886	2.83274	0.901265	0	-0.432171	1
ENSMMUG00000018631	C16orf96	0.00129667	0.421155	1	0.00661728	3.06456	0.232149	0	-0.489191	1	0.000874755	-0.432171	1
ENSMMUG00000018782	C18H18orf21	0.0531633	-0.00670618	1	0.046321	-0.157828	1	0.046657	-0.226156	1	0.0603581	0.287721	0.841961
ENSMMUG00000011473	C18H18orf25	0.0531633	-0.424932	0.721095	0.135654	1.21848	0.0193137	0.0530925	-0.392683	1	0.0664814	-0.0233653	1
ENSMMUG00000018837	C18H18orf32	3.18591	0.281146	0.707231	2.25649	-0.331871	0.715128	2.92974	0.10061	1	2.54816	-0.199801	0.84819
ENSMMUG00000010914	C18H18orf54	0.00389	1.42116	0.746855	0.00330864	1.4796	0.648046	0.00160886	0.247775	1	0.000874755	-1.01713	0.928113
ENSMMUG00000020905	C18H18orf63	0	-1.57884	1	0.0165432	4.06456	0.0606004	0	-1.16726	1	0.00174951	-0.432171	1
ENSMMUG00000021690	C19H19orf12	0.03112	-0.29254	0.938939	0.0661728	1.03062	0.168835	0.0337861	-0.117222	1	0.0349902	-0.119013	1
ENSMMUG00000018981	C19H19orf38	0.0207467	-0.219302	0.998836	0.0198519	-0.105361	1	0.0289595	0.40824	1	0.0244931	0.0682581	1
ENSMMUG00000028852	C19H19orf44	0	-1.16381	1	0.00992593	3.4796	0.134218	0.00160886	0.510809	1	0.000874755	-0.754099	1
ENSMMUG00000008946	C19H19orf47	0.01167	-0.900773	0.483522	0.0198519	0.143999	1	0.0257418	0.493935	1	0.0236184	0.375184	0.857086
ENSMMUG00000017708	C19H19orf54	0.00907667	0.836193	0.785659	0	-1.18336	0.508441	0.00965318	0.939653	0.961074	0.00437378	-0.654563	0.848638
ENSMMUG00000012518	C19orf33	0	-0.163807	1	0	1.4796	1	0	0.247775	1	0.00174951	2.15279	0.635526
ENSMMUG00000046099	C19orf81	0.00389	-1.03828	0.67485	0.00992593	0.605133	0.958904	0.0128709	0.9152	0.916319	0.00874755	0.12037	1
ENSMMUG00000053707	C19orf84	0.00259333	1.42116	0.773386	0	0.742636	1	0	-0.489191	1	0.00174951	0.567829	1
ENSMMUG00000017209	C1D	0.12448	0.0267148	1	0.138963	0.219366	0.785642	0.125491	0.043761	1	0.117217	-0.116907	0.979367
ENSMMUG00000054913	C1GALT1	0.146523	0.371402	0.692662	0.135654	0.190095	0.82634	0.107794	-0.219351	1	0.111094	-0.226587	0.872623
ENSMMUG00000023574	C1GALT1C1	0.0635367	-0.0642715	1	0.0893333	0.532069	0.455467	0.0675723	0.0593298	1	0.0612329	-0.177242	0.959539
ENSMMUG00000008076	C1GALT1C1L	0.00518667	0.421155	0.988576	0.0132346	2.06456	0.252037	0.00321773	-0.167263	1	0.00262427	-0.891603	0.849398
ENSMMUG00000016582	C1H1orf112	0.0103733	0.198763	1	0.0165432	1.06456	0.466362	0.00804432	-0.167263	1	0.00874755	-0.220667	1
ENSMMUG00000021834	C1H1orf127	0.00389	0.25123	1	0.00330864	0.605133	1	0.00643545	1.15467	0.97286	0.00262427	-0.602096	0.92355
ENSMMUG00000005803	C1H1orf131	0.102437	0.655621	0.365573	0.119111	0.790202	0.219974	0.0514836	-0.638568	0.859284	0.0586086	-0.554161	0.534264
ENSMMUG00000000647	C1H1orf141	0.00129667	0.836193	0.962472	0.00330864	2.4796	0.49529	0	-0.167263	1	0.000874755	-0.0171334	1
ENSMMUG00000021870	C1H1orf158	0.00518667	1.74308	0.562416	0.00330864	1.25721	0.744928	0.00160886	0.0253824	1	0.000874755	-1.23953	0.823302
ENSMMUG00000018699	C1H1orf159	0.00518667	-1.0118	0.565428	0.0132346	0.631605	0.81977	0.0209152	1.47017	0.337036	0.0078728	-0.569674	0.849398
ENSMMUG00000003579	C1H1orf162	0	-0.578845	0.962472	0	1.06456	1	0.00160886	1.24777	1	0.00174951	1.15279	0.928113
ENSMMUG00000015176	C1H1orf174	0.01556	-0.809142	0.586017	0.0430123	0.965029	0.302619	0.0337861	0.591729	0.901265	0.0227436	-0.231872	0.968502
ENSMMUG00000005886	C1H1orf198	0.15171	0.0894793	1	0.12242	-0.245929	0.878831	0.168931	0.289195	0.990508	0.134712	-0.178414	0.904935
ENSMMUG00000062353	C1H1orf21	0.0609433	-0.906771	0.110665	0.102568	0.0589398	1	0.138362	0.617469	0.586031	0.107595	0.155703	0.928113
ENSMMUG00000002791	C1H1orf35	0.09336	0.307199	0.809351	0.148889	1.05674	0.0528887	0.0740077	-0.136236	1	0.0577338	-0.723634	0.250403
ENSMMUG00000010808	C1H1orf43	0.162083	-0.0853805	1	0.191901	0.215888	0.759499	0.17054	0.0157836	1	0.168828	-0.0121671	1
ENSMMUG00000016111	C1H1orf50	0.0985467	1.01552	0.0364793	0.0562469	-0.0964275	1	0.0450482	-0.5381	0.901265	0.0489863	-0.530018	0.518641
ENSMMUG00000010020	C1H1orf52	0.0726133	-0.103507	1	0.092642	0.337583	0.656302	0.0836609	0.16834	1	0.0726047	-0.137886	0.976576
ENSMMUG00000021387	C1H1orf54	0.01167	1.15812	0.707472	0.00661728	0.401599	0.784899	0.00482659	-0.337188	1	0.00524853	-0.531707	0.968502
ENSMMUG00000010072	C1H1orf56	0	0.421155	1	0	2.06456	1	0	0.832737	1	0.000874755	1.56783	0.849398
ENSMMUG00000006756	C1H1orf87	0.00648333	4.00612	0.0812647	0	0.479602	1	0	-0.752225	1	0	-2.01713	0.717628
ENSMMUG00000000952	C1H1orf94	0.00259333	3.00612	0.436674	0	1.4796	1	0	0.247775	1	0	-1.01713	0.904935
ENSMMUG00000044826	C1orf109	0.0220433	-0.993882	0.341349	0.0992593	1.64372	0.0122142	0.0418304	0.144681	1	0.0341155	-0.319696	0.892275
ENSMMUG00000058658	C1orf115	0.00259333	3.00612	0.436674	0	1.4796	1	0	0.247775	1	0	-1.01713	0.904935
ENSMMUG00000005371	C1orf122	0.0103733	0.68419	0.838736	0.00330864	-0.394867	0.950354	0.0176975	1.83274	0.224126	0.00174951	-2.23953	0.0825032
ENSMMUG00000030300	C1orf194	0.00129667	2.42116	0.746855	0	2.06456	1	0	0.832737	1	0	-0.432171	1
ENSMMUG00000059270	C1orf216	0.0259333	-0.725686	0.48005	0.0727901	1.08033	0.104603	0.0514836	0.537281	0.901265	0.0332407	-0.375587	0.808396
ENSMMUG00000060620	C1orf53	0.00129667	-1.16381	0.699161	0.00330864	0.479602	1	0.00482659	0.510809	1	0.00612329	0.982867	0.76572
ENSMMUG00000063359	C1orf74	0.00389	0.6138	1	0.00330864	0.894639	1	0.00160886	-0.337188	1	0.00349902	0.304795	1
ENSMMUG00000058486	C1QB	1.0892	-0.550258	0.407159	0.741136	-1.05608	0.116452	2.01108	0.625748	0.473259	1.59468	0.223923	0.845409
ENSMMUG00000006592	C1QBP	0.18672	-0.0427917	1	0.228296	0.302064	0.608858	0.165713	-0.251458	1	0.198569	0.0923801	0.99569
ENSMMUG00000020756	C1QC	0.927117	-0.269955	0.852609	0.476444	-1.24888	0.0555111	1.44315	0.586671	0.503661	1.11094	0.100679	0.980098
ENSMMUG00000011009	C1QL1	0.0246367	-2.52838	0.000313023	0.132346	0.252191	0.748588	0.162495	0.678614	0.761936	0.146084	0.62923	0.506876
ENSMMUG00000016545	C1QL2	0.00389	-2.50958	0.0104958	0.046321	1.3276	0.10684	0.035395	0.963982	0.600457	0.0209941	-0.110243	1
ENSMMUG00000016064	C1QL3	0.0181533	1.52069	0.264974	0.00661728	-0.0509129	1	0.00643545	-0.430297	1	0.00612329	-0.824488	0.769137
ENSMMUG00000007546	C1QL4	0	0.421155	1	0.00330864	4.06456	0.276672	0	0.832737	1	0	-0.432171	1
ENSMMUG00000009504	C1QTNF1	0.11281	0.661418	0.330634	0.0132346	-2.47149	0.00648185	0.0530925	-0.745136	0.704561	0.0970978	0.4094	0.658446
ENSMMUG00000030888	C1QTNF12	0.00129667	0.836193	0.962472	0.00661728	3.64953	0.185037	0	-0.167263	1	0	-1.43217	0.849398
ENSMMUG00000015219	C1QTNF2	0.00259333	0.421155	1	0.00330864	1.25721	0.786594	0.00160886	0.0253824	1	0.00262427	0.245901	1
ENSMMUG00000004294	C1QTNF4	0.0790967	-0.463852	0.672411	0.380494	2.47133	1.24e-09	0.0627457	-0.816878	0.575871	0.0647319	-0.95824	0.0704177
ENSMMUG00000053088	C1QTNF5	0.00129667	-0.163807	1	0	0.257209	1	0.00482659	1.83274	0.856593	0.00174951	-0.169136	1
ENSMMUG00000044029	C1QTNF6	0	-0.900773	1	0.00330864	2.06456	0.557801	0.00321773	1.83274	0.911902	0.000874755	-0.432171	1
ENSMMUG00000053853	C1QTNF7	0	0.421155	1	0	2.06456	1	0	0.832737	1	0.000874755	1.56783	0.849398
ENSMMUG00000006470	C1R	0.01167	-0.716348	0.773386	0.0727901	2.63393	0.000803762	0.011262	-0.690825	1	0.0122466	-0.810683	0.647682
ENSMMUG00000008897	C1RL	0.0103733	-0.932482	0.503072	0.0198519	0.286957	1	0.0386127	1.5697	0.0734516	0.0131213	-0.717573	0.611606
ENSMMUG00000012786	C1S	0.00129667	-1.03828	0.895017	0.0165432	2.84217	0.088727	0.00160886	-0.626694	1	0.00349902	-0.110243	1
ENSMMUG00000013087	C20H16orf46	0.00778	1.22851	0.702021	0.0165432	2.4796	0.13429	0.00321773	-0.167263	1	0	-3.23953	0.167577
ENSMMUG00000021210	C20H16orf54	0.01945	0.173228	1	0	-2.66336	0.0657514	0.0386127	1.61861	0.0651779	0.0113718	-0.946744	0.424337
ENSMMUG00000000899	C20H16orf58	0.0220433	-0.578845	0.692662	0.0595556	1.16274	0.0947369	0.0273507	-0.167263	1	0.0314912	0.049362	1
ENSMMUG00000018102	C20H16orf70	0.00907667	-0.333732	0.972852	0.00330864	-0.97983	0.544678	0.0257418	1.75028	0.15414	0.0078728	-0.754099	0.695767
ENSMMUG00000001944	C20H16orf72	0.0298233	1.42116	0.0741324	0.00992593	-0.394867	0.888959	0.0160886	0.0827156	1	0.00874755	-1.18219	0.247417
ENSMMUG00000049708	C20H16orf87	0.0363067	0.109211	1	0.0430123	0.428976	0.696155	0.0370039	0.150913	1	0.0306164	-0.284614	0.904935
ENSMMUG00000017225	C20H16orf89	0.00648333	-2.35143	0.0108237	0.0827161	1.81081	0.00948606	0.0659634	1.70149	0.0326179	0.0131213	-1.6021	0.047925
ENSMMUG00000055191	C20orf204	0	-0.578845	0.962472	0	1.06456	1	0.00160886	1.24777	1	0.00174951	1.15279	0.928113
ENSMMUG00000007030	C2CD2	0.00518667	-0.256917	1	0.0198519	2.06456	0.101936	0.00643545	0.154665	1	0.00437378	-0.754099	0.800345
ENSMMUG00000014875	C2CD2L	0.0363067	-0.651601	0.496363	0.115802	1.389	0.0100175	0.0675723	0.504115	0.885523	0.0384892	-0.668238	0.365048
ENSMMUG00000010321	C2CD3	0.02334	0.209651	1	0.0595556	1.85306	0.00534683	0.0144798	-0.573255	0.97286	0.0139961	-0.86827	0.401136
ENSMMUG00000058198	C2CD4B	0.0103733	0.783725	0.821164	0	-1.39487	0.397564	0.00965318	0.640092	1	0.00612329	-0.339061	0.977378
ENSMMUG00000014358	C2CD4D	0.00129667	2.42116	0.746855	0	2.06456	1	0	0.832737	1	0	-0.432171	1
ENSMMUG00000006641	C2CD5	0.0401967	-0.918695	0.164577	0.155506	1.4597	0.00252321	0.07079	0.105422	1	0.0612329	-0.224938	0.893609
ENSMMUG00000018144	C2CD6	0.00129667	0.421155	1	0	0.742636	1	0.00160886	0.832737	1	0.00174951	0.567829	0.973259
ENSMMUG00000055858	C2H3orf14	0.0790967	-1.05091	0.0352988	0.201827	0.592496	0.276672	0.218805	0.859307	0.153536	0.127714	-0.249307	0.849398
ENSMMUG00000010499	C2H3orf18	0.00259333	-1.99388	0.151748	0.0363951	2.12596	0.0142166	0.0144798	0.510809	1	0.00962231	-0.37077	0.906607
ENSMMUG00000014780	C2H3orf20	0	0.421155	1	0.00330864	4.06456	0.276672	0	0.832737	1	0	-0.432171	1
ENSMMUG00000021507	C2H3orf38	0.0907667	0.20458	0.926223	0.0264691	-1.59206	0.0433	0.125491	0.841897	0.25775	0.0682309	-0.423011	0.635526
ENSMMUG00000049541	C2H3orf62	0.0142633	-0.203336	1	0.0198519	0.479602	0.830156	0.0176975	0.208246	1	0.0166203	0.0317762	1
ENSMMUG00000021205	C2H3orf67	0.00129667	2.42116	0.746855	0	2.06456	1	0	0.832737	1	0	-0.432171	1
ENSMMUG00000059767	C2H3orf70	0.00389	-1.90077	0.127447	0.0330864	1.4796	0.124708	0.0176975	0.4177	1	0.0157456	0.1719	1
ENSMMUG00000059508	C2H3orf80	0.00518667	0.158121	1	0.00661728	0.842172	0.911583	0.00643545	0.569703	1	0.00437378	-0.30664	1
ENSMMUG00000039823	C2orf42	0.00518667	-1.3862	0.273545	0.00661728	-0.559927	0.722116	0.0160886	0.434188	1	0.0192446	1.00393	0.384388
ENSMMUG00000064867	C2orf50	0.00259333	1.42116	0.773386	0.00330864	2.06456	0.608858	0.00160886	0.832737	1	0	-1.7541	0.635526
ENSMMUG00000063086	C2orf72	0	0.421155	1	0	2.06456	1	0.00160886	2.83274	0.901265	0	-0.432171	1
ENSMMUG00000051706	C2orf92	0.00129667	0.836193	1	0	1.06456	1	0	-0.167263	1	0.00174951	1.15279	0.928113
ENSMMUG00000008693	C3	0.61462	-0.275776	0.870528	0.674963	-0.0777296	1	0.859133	0.364751	0.901265	0.700679	-0.0290763	1
ENSMMUG00000032156	C3AR1	0.180237	0.567445	0.353754	0.0992593	-0.481085	0.645289	0.138362	0.018293	1	0.118967	-0.334139	0.744213
ENSMMUG00000012298	C3H21orf62	0.00129667	-1.16381	0.874053	0.0330864	4.93903	9.94e-05	0	-1.8677	0.901265	0.000874755	-2.01713	0.459444
ENSMMUG00000045463	C3H21orf91	0.130963	1.13938	0.0139192	0.0529383	-0.555332	0.611177	0.0627457	-0.384493	1	0.0594834	-0.618267	0.415461
ENSMMUG00000022449	C3H7orf25	0.0181533	-0.131386	1	0.0165432	-0.0783936	1	0.0176975	-0.136889	1	0.0236184	0.420988	0.833445
ENSMMUG00000015546	C3H7orf26	0.0168567	-0.880014	0.427777	0.0330864	0.354071	0.802885	0.0289595	0.0806649	1	0.0349902	0.533064	0.693155
ENSMMUG00000005701	C3H7orf31	0	0.421155	1	0	2.06456	1	0	0.832737	1	0.000874755	1.56783	0.849398
ENSMMUG00000007206	C3H7orf50	0.881733	0.234614	0.800885	0.337482	-1.30422	0.0322168	0.994278	0.451897	0.718942	0.725172	-0.187445	0.881368
ENSMMUG00000007036	C3H7orf57	0.00129667	2.42116	0.746855	0	2.06456	1	0	0.832737	1	0	-0.432171	1
ENSMMUG00000049932	C3orf33	0.0246367	0.350766	0.910993	0.046321	1.41687	0.0838485	0.0128709	-0.725258	0.916422	0.0166203	-0.50256	0.773849
ENSMMUG00000013738	C4BPA	0	0.421155	1	0.00330864	4.06456	0.276672	0	0.832737	1	0	-0.432171	1
ENSMMUG00000022168	C4BPB	0	-0.578845	1	0.00330864	2.4796	0.474575	0.00160886	1.24777	1	0.000874755	-0.0171334	1
ENSMMUG00000023613	C4H6orf118	0.00259333	3.00612	0.436674	0	1.4796	1	0	0.247775	1	0	-1.01713	0.904935
ENSMMUG00000043752	C4H6orf120	0.09725	-0.0103972	1	0.178667	1.02575	0.0550959	0.0884875	-0.173689	1	0.0831017	-0.37859	0.720277
ENSMMUG00000051407	C4H6orf136	0.11281	0.152667	0.970041	0.112494	0.143999	0.901551	0.115838	0.196013	1	0.0918493	-0.304163	0.773849
ENSMMUG00000039015	C4H6orf141	0.00259333	-2.80124	0.0183686	0.172049	6.20752	1.79e-19	0.00160886	-3.00015	0.0701664	0.00174951	-3.65456	0.000135637
ENSMMUG00000014020	C4H6orf201	0.00129667	1.42116	0.910993	0	1.4796	1	0.00160886	1.83274	1	0	-1.01713	0.904935
ENSMMUG00000011364	C4H6orf223	0	-0.578845	0.962472	0	1.06456	1	0.00321773	2.4177	0.835905	0.000874755	-0.0171334	1
ENSMMUG00000061586	C4H6orf52	0.03112	0.207031	0.993101	0.0397037	0.635721	0.575257	0.011262	-1.39608	0.468798	0.0332407	0.3938	0.83704
ENSMMUG00000058151	C4H6orf62	0.37733	-0.75206	0.094869	0.483062	-0.249491	0.867395	0.669287	0.317472	0.901265	0.659565	0.39007	0.485547
ENSMMUG00000005004	C4H6orf89	0.0453833	-0.868351	0.256399	0.155506	1.29197	0.0191417	0.0981407	0.558115	0.827238	0.0586086	-0.514633	0.580448
ENSMMUG00000032304	C4orf48	0.313793	0.138954	0.962472	0.400346	0.519568	0.29196	0.341079	0.288998	0.954667	0.224812	-0.590869	0.238945
ENSMMUG00000020124	C5	0.00129667	1.42116	0.910993	0	1.4796	1	0.00160886	1.83274	1	0	-1.01713	0.906607
ENSMMUG00000009278	C5AR1	0.184127	-0.11246	1	0.158815	-0.309411	0.845336	0.207543	0.117013	1	0.206442	0.134644	0.943974
ENSMMUG00000009277	C5AR2	0.0129667	-0.0736093	1	0.0198519	0.742636	0.59367	0.00965318	-0.489191	1	0.0157456	0.292195	0.928113
ENSMMUG00000009691	C5H4orf19	0.0129667	-0.0263036	1	0.00992593	-0.144889	1	0.024133	1.18888	0.516363	0.00962231	-0.705189	0.658838
ENSMMUG00000010232	C5H4orf27	0.23729	0.984715	0.0140719	0.172049	0.222629	0.747296	0.106185	-0.616873	0.707564	0.113718	-0.637153	0.242053
ENSMMUG00000052633	C5H4orf33	0.0259333	-0.490308	0.746855	0.0562469	0.876937	0.238743	0.035395	0.0895128	1	0.0341155	-0.0171334	1
ENSMMUG00000003488	C5H4orf45	0.00259333	-0.578845	0.962472	0	-0.742791	0.654658	0.00804432	1.24777	0.901265	0.00524853	0.375184	1
ENSMMUG00000039875	C5H4orf51	0.00129667	2.42116	0.746855	0	2.06456	1	0	0.832737	1	0	-0.432171	1
ENSMMUG00000042266	C5orf15	0.117997	0.163358	0.962472	0.168741	0.742636	0.185338	0.0997495	-0.149985	1	0.0927241	-0.370184	0.704353
ENSMMUG00000015889	C5orf38	0.00389	1.42116	0.835576	0	0.257209	1	0.00482659	1.83274	0.835905	0	-2.23953	0.509957
ENSMMUG00000051086	C5orf58	0	0.421155	1	0	2.06456	1	0.00160886	2.83274	0.901265	0	-0.432171	1
ENSMMUG00000021034	C6	0.00389	-0.485735	0.993435	0.0198519	2.28696	0.0836892	0.00643545	0.347311	1	0.00349902	-0.917598	0.781934
ENSMMUG00000012200	C6H5orf22	0.0181533	0.198763	1	0.00992593	-0.458998	0.778796	0.0193064	0.323724	1	0.0166203	-0.0171334	1
ENSMMUG00000004013	C6H5orf24	0.169863	0.00202511	1	0.135654	-0.334281	0.786594	0.152842	-0.185926	1	0.188947	0.263291	0.796785
ENSMMUG00000011877	C6H5orf34	0.0298233	0.0992273	1	0.0595556	1.29012	0.0662949	0.0176975	-0.752225	0.86567	0.0262427	-0.205895	0.968502
ENSMMUG00000018745	C6H5orf49	0.0220433	0.0364915	1	0.0165432	-0.233116	1	0.0209152	-0.0323331	1	0.0244931	0.255885	0.941843
ENSMMUG00000042412	C6H5orf51	0.0829867	0.23407	0.910993	0.0430123	-0.764705	0.365132	0.0740077	0.0122868	1	0.0769785	0.0893662	1
ENSMMUG00000037806	C6H5orf63	0.0518667	0.286854	0.912603	0.0595556	0.505137	0.590249	0.0434393	-0.0464083	1	0.0384892	-0.366583	0.822002
ENSMMUG00000014171	C7	0.00518667	-1.0118	1	0.0198519	1.22806	0.426791	0	-3.12146	0.991276	0.0174951	1.50071	0.637708
ENSMMUG00000017677	C7H14orf28	0.00907667	-0.222701	1	0.00330864	-0.889632	0.657341	0.0144798	0.631103	1	0.0122466	0.304795	0.952678
ENSMMUG00000002828	C7H14orf39	0	0.421155	1	0	2.06456	1	0	0.832737	1	0.000874755	1.56783	0.849398
ENSMMUG00000008477	C7H14orf93	0.00389	0.836193	0.944036	0.00661728	1.84217	0.442961	0.00321773	0.610345	1	0.000874755	-1.43217	0.759297
ENSMMUG00000008529	C7H15orf39	0.0246367	-0.365441	0.89402	0.0165432	-0.725513	0.545657	0.0321773	0.137592	1	0.0376145	0.535408	0.631607
ENSMMUG00000015890	C7H15orf40	0.00259333	0.68419	1	0.00992593	3.06456	0.091932	0.00160886	0.247775	1	0	-2.23953	0.509957
ENSMMUG00000060549	C7H15orf61	0.07002	0.33215	0.849422	0.0959506	0.821708	0.252504	0.0402216	-0.656647	0.896657	0.0542348	-0.223075	0.920603
ENSMMUG00000062039	C7H15orf62	0.0414933	0.421155	0.802312	0.0132346	-1.1681	0.293935	0.0289595	-0.241263	1	0.0376145	0.245901	0.904935
ENSMMUG00000029638	C7H15orf65	0.00648333	1.19876	0.677475	0	-0.520398	0.863474	0.00482659	0.662812	1	0.00262427	-0.602096	0.92355
ENSMMUG00000022993	C8B	0	0.421155	1	0	2.06456	1	0.00160886	2.83274	0.901265	0	-0.432171	1
ENSMMUG00000016084	C8H8orf33	0.10892	0.137059	0.981362	0.158815	0.754462	0.158878	0.0836609	-0.340209	1	0.0927241	-0.222085	0.881368
ENSMMUG00000004573	C8H8orf34	0	-1.16381	0.809351	0	0.479602	1	0.00160886	0.510809	1	0.00349902	1.88976	0.643422
ENSMMUG00000016496	C8H8orf37	0.00907667	0.514265	0.962472	0.0165432	1.56206	0.287106	0.00321773	-0.904228	1	0.00612329	-0.339061	1
ENSMMUG00000037751	C8H8orf76	0.0181533	-0.286664	0.997073	0.0297778	0.631605	0.647862	0.024133	0.247775	1	0.0209941	-0.0737169	1
ENSMMUG00000049102	C8H8orf88	0.0142633	-1.53304	0.0449923	0.119111	2.18655	4.6e-05	0.0321773	-0.167263	1	0.0314912	-0.31018	0.874317
ENSMMUG00000021140	C9H10orf120	0.00778	1.22851	0.580562	0	-0.742791	0.654658	0.00321773	-0.167263	1	0.00437378	-0.0171334	1
ENSMMUG00000008564	C9H10orf88	0.0414933	0.910961	0.235794	0.0231605	-0.105361	1	0.0305684	0.247775	1	0.0174951	-0.922497	0.270538
ENSMMUG00000009663	C9H10orf90	0.0479767	1.38368	0.108442	0.0397037	0.765004	0.463514	0.0144798	-0.911424	0.901265	0.0148708	-1.14489	0.334665
ENSMMUG00000056886	C9orf116	0.00129667	-1.3862	0.59161	0.00661728	0.949087	0.888959	0.00965318	1.47017	0.810728	0.00437378	-0.169136	1
ENSMMUG00000032017	C9orf16	0.0389	-0.863053	0.234076	0.0661728	0.125965	0.995913	0.133536	1.61034	0.000475614	0.0411135	-0.913298	0.118288
ENSMMUG00000062461	C9orf43	0	-0.163807	1	0.00330864	3.06456	0.401042	0.00160886	1.83274	1	0	-1.01713	1
ENSMMUG00000014383	CA1	0.00259333	0.198763	1	0	-0.105361	1	0.00321773	0.610345	1	0.00349902	0.567829	0.947296
ENSMMUG00000013737	CA10	0.01167	-1.90077	0.00907177	0.0363951	0.034817	1	0.0482659	0.483153	0.922466	0.0507358	0.778047	0.319902
ENSMMUG00000022161	CA11	0.162083	-1.02783	0.0169686	0.628642	1.3589	0.000488036	0.289595	0.0265215	1	0.277297	-0.0734842	1
ENSMMUG00000021338	CA12	0.00518667	-2.44674	0.0140679	0.215062	5.524	8.31e-21	0.00804432	-1.75223	0.3109	0.00174951	-4.07603	1.49e-06
ENSMMUG00000021385	CA14	0.0389	0.375352	0.910993	0.0959506	1.94909	0.00664037	0.0128709	-1.4236	0.549555	0.0227436	-0.764746	0.591027
ENSMMUG00000014891	CA2	0.17894	0.122244	0.99414	0.138963	-0.283958	0.87911	0.144798	-0.266798	1	0.182824	0.199926	0.874317
ENSMMUG00000007917	CA4	0.12059	0.220857	0.931861	0.0165432	-2.5984	0.00757421	0.11262	0.0816177	1	0.122466	0.306501	0.833719
ENSMMUG00000041867	CA5A	0.00129667	-0.3862	1	0	0.0645643	1	0	-1.16726	1	0.00524853	2.37518	0.251473
ENSMMUG00000014052	CA5B	0.00907667	2.09923	0.179104	0.00330864	0.605133	1	0	-1.75223	0.872616	0.00262427	-0.602096	0.92355
ENSMMUG00000062543	CA7	0	-1.16381	0.809351	0.00661728	2.64953	0.266062	0.00160886	0.510809	1	0.00174951	0.152792	1
ENSMMUG00000006437	CA8	0.00259333	-2.03828	0.126902	0.0231605	1.25721	0.302834	0.0209152	1.18066	0.645511	0.0104971	-0.255293	0.968502
ENSMMUG00000050822	CA9	0.00518667	0.421155	1	0.00992593	1.60513	0.365132	0.00482659	0.373306	1	0.00262427	-0.891603	0.773849
ENSMMUG00000006073	CAAP1	0.02723	-0.00205607	1	0.046321	0.927061	0.317635	0.0257418	-0.0797998	1	0.0244931	-0.27463	0.928113
ENSMMUG00000009793	CAB39	0.2334	0.0141107	1	0.201827	-0.207652	0.93409	0.234894	0.0267851	1	0.237933	0.0606734	1
ENSMMUG00000013472	CAB39L	0.0518667	-0.287382	0.89174	0.046321	-0.350473	0.830156	0.0563102	-0.116279	1	0.0734794	0.485367	0.565016
ENSMMUG00000013152	CABCOCO1	0.0414933	0.973696	0.290858	0.0430123	0.871919	0.356276	0.0273507	0.0957718	1	0.0122466	-1.50256	0.0738509
ENSMMUG00000020992	CABIN1	0.04668	-0.795656	0.244703	0.119111	0.847753	0.142383	0.0949229	0.520459	0.82714	0.0664814	-0.209778	0.904935
ENSMMUG00000005125	CABLES1	0.00259333	-1.74877	0.250792	0.00661728	-0.105361	1	0.0144798	0.832737	0.901265	0.0131213	0.760474	0.701915
ENSMMUG00000005011	CABLES2	0.00129667	1.42116	0.896314	0.00330864	3.06456	0.397429	0	0.247775	1	0	-1.01713	1
ENSMMUG00000002536	CABP1	0	-1.90077	0.600575	0.00992593	2.25721	0.226937	0.00321773	0.4177	1	0.00349902	0.304795	1
ENSMMUG00000040034	CABP7	0.0635367	-0.835855	0.149956	0.00330864	-4.10034	6.15e-06	0.0852698	-0.288892	1	0.160955	1.39877	8.55e-05
ENSMMUG00000004346	CABYR	0.01556	-0.235957	1	0.00661728	-1.0229	0.446389	0.024133	0.58481	0.989645	0.0201194	0.245901	0.956362
ENSMMUG00000007577	CACHD1	0.00259333	0.68419	1	0.00992593	3.06456	0.091932	0	-0.974618	1	0.000874755	-1.01713	0.858972
ENSMMUG00000003555	CACNA1A	0.00129667	-1.97116	0.309747	0.0363951	3.1901	0.000541008	0.0128709	1.19531	0.859284	0.000874755	-2.82449	0.0478959
ENSMMUG00000009187	CACNA1B	0	-0.900773	1	0	0.742636	1	0.00482659	2.83274	0.768968	0.000874755	-0.432171	1
ENSMMUG00000012988	CACNA1C	0.00259333	-0.801237	0.874053	0.0363951	4.3276	4.81e-06	0.00321773	-0.389655	1	0	-3.43217	0.0446787
ENSMMUG00000019262	CACNA1D	0.00259333	-2.3862	0.0297967	0.0827161	3.51708	1.41e-08	0.0193064	0.533177	1	0.00349902	-2.43217	0.00766277
ENSMMUG00000014498	CACNA1E	0.00129667	-2.03828	0.241671	0.0363951	3.06456	0.000760536	0.011262	0.832737	1	0.00262427	-1.7541	0.270541
ENSMMUG00000008618	CACNA1F	0.00389	-0.3862	0.971291	0.00661728	0.742636	0.913318	0.00643545	0.454226	1	0.00612329	0.245901	1
ENSMMUG00000017256	CACNA1G	0	-1.57884	0.692662	0.00661728	2.06456	0.378707	0.00482659	1.51081	0.901265	0.00174951	-0.432171	0.995907
ENSMMUG00000014213	CACNA1H	0	-1.57884	0.692662	0.00330864	1.25721	0.786594	0.00321773	0.832737	1	0.00349902	0.889757	0.886546
ENSMMUG00000004878	CACNA1I	0.00907667	-0.788298	0.630972	0.0496296	2.20658	0.00231567	0.0289595	1.38023	0.310192	0.00262427	-2.78972	0.00127718
ENSMMUG00000030244	CACNA2D1	0.0103733	-1.24181	0.278622	0.109185	3.15203	1.04e-07	0.0193064	-0.194743	1	0.00962231	-1.6021	0.058099
ENSMMUG00000007022	CACNA2D2	0	-0.578845	0.962472	0.00992593	5.06456	0.012397	0	-0.167263	1	0	-1.43217	0.773849
ENSMMUG00000047365	CACNA2D3	0.00259333	-1.24181	0.713164	0.0496296	4.4796	2.3e-05	0.00160886	-1.48919	0.901265	0.00174951	-2.09514	0.267773
ENSMMUG00000000289	CACNB1	0.0142633	-0.517444	0.826755	0.0264691	0.619779	0.68706	0.0193064	0.041324	1	0.0218689	0.268269	0.922875
ENSMMUG00000007445	CACNB2	0.0103733	-1.19028	0.241671	0.0397037	1.09258	0.209922	0.0289595	0.588812	0.910018	0.0209941	-0.0737169	1
ENSMMUG00000008430	CACNB3	0.0440867	-1.08619	0.0587891	0.215062	1.71664	0.000122531	0.0804432	-0.0105371	1	0.0726047	-0.268672	0.849398
ENSMMUG00000010526	CACNB4	0.0363067	-0.959268	0.141212	0.168741	1.765	0.00013528	0.07079	0.247775	1	0.0481115	-0.579012	0.448887
ENSMMUG00000031026	CACNG2	0.0103733	-0.766472	0.724113	0.0529383	2.10763	0.00817948	0.0128709	-0.35489	1	0.0139961	-0.389102	0.902437
ENSMMUG00000013560	CACNG3	0.00778	-2.03828	0.00948165	0.112494	2.57914	5.8e-07	0.0370039	0.510809	0.946516	0.0166203	-1.11024	0.14358
ENSMMUG00000000292	CACNG6	0.00129667	-0.578845	1	0	-0.105361	1	0.00965318	3.05513	0.142219	0.000874755	-1.43217	0.635526
ENSMMUG00000007975	CACNG7	0.00129667	-0.900773	0.79235	0.00330864	0.742636	1	0.00804432	1.83274	0.602992	0.00262427	-0.432171	1
ENSMMUG00000044099	CACNG8	0.00129667	0.421155	1	0	0.742636	1	0.00321773	1.83274	0.901265	0.000874755	-0.432171	0.968502
ENSMMUG00000028931	CACTIN	0.0246367	-0.323006	0.926803	0.0397037	0.555551	0.635671	0.024133	-0.31701	1	0.0341155	0.335168	0.859866
ENSMMUG00000016370	CACUL1	0.0453833	-0.628088	0.488757	0.0860247	0.515671	0.465539	0.0900964	0.665627	0.606227	0.0577338	-0.248725	0.891705
ENSMMUG00000001571	CACYBP	0.64574	0.481676	0.32974	0.241531	-1.15852	0.0469224	0.582409	0.242485	1	0.455747	-0.271544	0.756756
ENSMMUG00000010269	CAD	0	-1.57884	0.75253	0.00992593	2.74264	0.183482	0.00321773	0.832737	1	0.00174951	-0.432171	1
ENSMMUG00000021628	CADM1	0.0389	0.702926	0.548129	0.046321	0.905366	0.292768	0.0144798	-1.01526	0.710594	0.0236184	-0.379703	0.849398
ENSMMUG00000000583	CADM2	0.0285267	-0.340685	0.923097	0.0595556	0.95494	0.219824	0.0498748	0.724213	0.749594	0.0244931	-0.744115	0.445055
ENSMMUG00000001297	CADM3	0.01945	-1.89173	0.00187978	0.254765	2.75005	2.67e-10	0.0643545	0.1242	1	0.035865	-1.09514	0.0620705
ENSMMUG00000004615	CADM4	0.16338	-0.0164247	1	0.261383	0.775468	0.131887	0.176975	0.1353	1	0.134712	-0.459827	0.531107
ENSMMUG00000021543	CADPS2	0.0168567	-0.326079	0.962472	0.0132346	-0.420862	0.94548	0.0209152	0.0855034	1	0.0253679	0.520523	0.782173
ENSMMUG00000006664	CALB1	0.04279	-0.822299	0.243002	0.0198519	-1.68267	0.0426928	0.0788343	0.296684	1	0.0918493	0.820016	0.11667
ENSMMUG00000008403	CALB2	0.03501	0.0386857	1	0.00992593	-1.53535	0.155107	0.0917052	2.26445	1.41e-06	0.0104971	-2.19116	0.000132901
ENSMMUG00000020245	CALCB	0	0.421155	1	0	2.06456	1	0.00160886	2.83274	0.901265	0	-0.432171	1
ENSMMUG00000009457	CALCOCO1	0.05446	-0.0833172	1	0.125728	1.37269	0.0143679	0.0402216	-0.585764	0.901265	0.0507358	-0.277448	0.876489
ENSMMUG00000012178	CALCOCO2	0.24118	0.562908	0.270657	0.155506	-0.25134	0.883636	0.175366	-0.0863427	1	0.159205	-0.338536	0.670149
ENSMMUG00000014319	CALCR	0.00259333	-1.16381	0.587301	0.00330864	-0.183363	0.944746	0.00804432	0.510809	1	0.00962231	0.982867	0.656807
ENSMMUG00000009447	CALCRL	0.09725	-0.583583	0.409624	0.0794074	-0.767313	0.322092	0.14158	0.118646	1	0.167953	0.605697	0.244326
ENSMMUG00000006527	CALD1	0.38511	-0.242319	0.952853	0.380494	-0.214446	1	0.234894	-1.06431	0.265542	0.596583	0.856866	0.0798957
ENSMMUG00000007061	CALHM2	0.00778	-0.0194172	1	0.00992593	0.605133	0.958904	0.00160886	-1.75223	0.631661	0.0122466	1.01529	0.565016
ENSMMUG00000061162	CALHM3	0.00259333	0.421155	1	0.00661728	2.06456	0.378707	0.00160886	0.0253824	1	0.00174951	-0.432171	0.995907
ENSMMUG00000017921	CALM3	1.00362	-0.615603	0.204532	1.18119	-0.264198	0.836584	1.63621	0.304132	0.901265	1.57893	0.316962	0.625309
ENSMMUG00000012392	CALML6	0	-0.900773	1	0.00330864	2.06456	0.554823	0.00160886	0.832737	1	0.00174951	0.567829	0.990766
ENSMMUG00000001225	CALN1	0.00389	1.42116	0.835576	0	0.257209	1	0.00321773	1.09577	1	0.000874755	-1.01713	0.858972
ENSMMUG00000004392	CALR	0.530337	-0.351606	0.692662	0.966124	0.691365	0.11971	0.7079	0.197412	1	0.584336	-0.203655	0.849398
ENSMMUG00000040142	CALR3	0.00389	2.42116	0.517623	0.00330864	2.06456	0.559728	0	-0.489191	1	0	-1.7541	0.857346
ENSMMUG00000009616	CALU	0.153007	0.34443	0.692662	0.172049	0.484146	0.388839	0.0949229	-0.536496	0.834215	0.121591	-0.148378	0.942129
ENSMMUG00000023038	CALY	0.0687233	-0.95324	0.0984244	0.479753	2.6998	1.12e-12	0.102967	-0.216357	1	0.0612329	-1.32134	0.00209607
ENSMMUG00000006120	CAMK1	0.05446	-0.437982	0.699161	0.0562469	-0.265357	0.905153	0.0723989	0.0989115	1	0.0813522	0.408172	0.642136
ENSMMUG00000011956	CAMK1D	0.0531633	-0.544079	0.559186	0.129037	1.01145	0.0627831	0.0659634	-0.132497	1	0.0726047	0.0294092	1
ENSMMUG00000003369	CAMK1G	0	-2.97116	0.0990472	0.0363951	3.3276	0.000162343	0.00965318	0.733202	1	0.00262427	-1.6021	0.293416
ENSMMUG00000011563	CAMK2A	1.19293	-0.29403	0.746855	0.747753	-0.969198	0.100689	1.29996	-0.121977	1	1.73989	0.593429	0.138246
ENSMMUG00000002433	CAMK2B	0.117997	-0.312671	0.809351	0.466519	2.21431	4.42e-09	0.0804432	-0.933629	0.287939	0.0997221	-0.731339	0.158829
ENSMMUG00000021393	CAMK2G	0.0181533	-1.34438	0.112546	0.0959506	1.52851	0.0173809	0.0402216	0.0253824	1	0.0411135	0.0442672	1
ENSMMUG00000063102	CAMK2N1	1.32519	-0.355041	0.627771	1.50874	-0.0901984	1	1.87915	0.31041	0.901265	1.64367	0.0742036	1
ENSMMUG00000011974	CAMK4	0.0207467	-1.65125	0.00474579	0.201827	2.40405	2.19e-08	0.0418304	-0.467658	0.934602	0.0481115	-0.325256	0.830566
ENSMMUG00000020251	CAMKK1	0.05057	-1.05782	0.0741324	0.231605	1.62935	0.000430057	0.0836609	-0.153588	1	0.0874755	-0.113809	1
ENSMMUG00000016969	CAMKK2	0.01945	-1.72859	0.0044579	0.162123	1.95353	4.11e-05	0.0659634	0.367074	1	0.0446125	-0.459652	0.647365
ENSMMUG00000006312	CAMKMT	0.00259333	-0.900773	0.815676	0.0264691	3.06456	0.0118041	0.00160886	-1.16726	0.991276	0.00437378	-0.432171	0.974373
ENSMMUG00000016480	CAMKV	0.01167	-1.64923	0.0364793	0.0827161	1.67754	0.00604853	0.035395	0.206552	1	0.0314912	-0.0556075	1
ENSMMUG00000056880	CAMLG	0.180237	-0.00415047	1	0.251457	0.553274	0.316071	0.181802	0.0145757	1	0.162704	-0.24722	0.849398
ENSMMUG00000010655	CAMP	0.00259333	1.00612	0.981362	0	0.479602	1	0	-0.752225	1	0.00262427	0.982867	0.849398
ENSMMUG00000021497	CAMSAP1	0.0246367	0.885102	0.542021	0.0165432	0.223262	1	0.0128709	-0.319266	1	0.0131213	-0.476565	0.856845
ENSMMUG00000012218	CAMSAP2	0.0674267	-0.190774	0.981362	0.112494	0.701994	0.279111	0.0627457	-0.296546	1	0.0769785	0.0662826	1
ENSMMUG00000009540	CAMSAP3	0.0129667	-0.163807	1	0.0264691	1.10521	0.284702	0.0193064	0.578981	1	0.0104971	-0.685927	0.699673
ENSMMUG00000047278	CAMTA1	0.115403	-0.462031	0.568684	0.188593	0.414751	0.472494	0.181802	0.398841	0.879437	0.140836	-0.114689	0.977779
ENSMMUG00000009176	CAMTA2	0.156897	-0.608109	0.301375	0.281235	0.430133	0.418151	0.199499	-0.152763	1	0.251929	0.372067	0.577488
ENSMMUG00000008300	CAND1	0.123183	0.000493315	1	0.115802	-0.0738497	1	0.0949229	-0.455129	0.901265	0.14171	0.346702	0.679039
ENSMMUG00000001339	CAND2	0	0.421155	1	0	2.06456	1	0.00160886	2.83274	0.901265	0	-0.432171	1
ENSMMUG00000021613	CANT1	0.0207467	0.260691	0.980759	0.0330864	1.06456	0.316042	0.0209152	0.28254	1	0.0122466	-0.847208	0.543556
ENSMMUG00000012370	CANX	0.246367	-0.36555	0.699161	0.539309	1.00005	0.0216396	0.244547	-0.35489	0.972449	0.300041	0.0111003	1
ENSMMUG00000009188	CAP1	0.395483	0.156943	0.935554	0.258074	-0.541548	0.467039	0.358777	-0.0341	1	0.378769	0.0838276	0.993545
ENSMMUG00000001990	CAP2	0.0765033	-0.716348	0.265573	0.178667	0.774462	0.15111	0.106185	-0.106798	1	0.12509	0.245901	0.843215
ENSMMUG00000002675	CAPG	0.0648333	-0.0662906	1	0.0198519	-1.67498	0.0418591	0.0868786	0.495156	0.858423	0.0717299	0.148453	0.968502
ENSMMUG00000013475	CAPN1	0.0376033	-1.03828	0.115383	0.138963	1.2429	0.0232487	0.0772254	0.257623	1	0.0647319	-0.110243	1
ENSMMUG00000015628	CAPN10	0.0376033	-0.578845	0.562416	0.0628642	0.364125	0.671206	0.0611368	0.323724	1	0.0542348	0.102166	1
ENSMMUG00000006431	CAPN12	0	0.421155	1	0	2.06456	1	0.00160886	2.83274	0.901265	0	-0.432171	1
ENSMMUG00000000615	CAPN15	0.03501	-0.214433	1	0.0827161	1.28927	0.0730654	0.0402216	0.0574436	1	0.0314912	-0.50812	0.754536
ENSMMUG00000011142	CAPN2	0.0557567	-0.152836	1	0.0628642	0.110368	0.961489	0.0643545	0.1242	1	0.0621076	0.0512536	1
ENSMMUG00000001534	CAPN3	0.0181533	0.573158	0.872584	0.0297778	1.38649	0.190498	0.0160886	0.337973	1	0.00612329	-1.51963	0.238002
ENSMMUG00000018174	CAPN5	0.0168567	0.473623	0.885042	0.0132346	0.216567	1	0.00804432	-0.711583	0.981899	0.0148708	0.214192	1
ENSMMUG00000015308	CAPN6	0	-0.163807	1	0.00330864	3.06456	0.418151	0	0.247775	1	0.000874755	0.567829	1
ENSMMUG00000006658	CAPN7	0.0752067	-0.139145	1	0.12242	0.705162	0.276672	0.046657	-0.925708	0.551213	0.0935988	0.356932	0.77197
ENSMMUG00000042038	CAPN8	0	0.421155	1	0.00330864	4.06456	0.276672	0	0.832737	1	0	-0.432171	1
ENSMMUG00000021643	CAPRIN1	0.0959533	-0.0914929	1	0.112494	0.205163	0.830156	0.0949229	-0.0995758	1	0.104971	0.0943749	1
ENSMMUG00000001359	CAPRIN2	0.00648333	-1.51744	0.263605	0.046321	1.762	0.0374703	0.0257418	0.790917	0.896942	0.0131213	-0.602096	0.759589
ENSMMUG00000001678	CAPSL	0.00129667	2.42116	0.746855	0	2.06456	1	0	0.832737	1	0	-0.432171	1
ENSMMUG00000015668	CAPZA1	0.228213	0.0495571	1	0.211753	-0.067886	1	0.220414	-0.0158402	1	0.223937	0.0112112	1
ENSMMUG00000006784	CAPZA2	0.302123	-0.306532	0.746855	0.251457	-0.532835	0.465547	0.392563	0.191946	1	0.397139	0.28381	0.705285
ENSMMUG00000006894	CAPZB	0.42401	-0.460891	0.498775	0.337482	-0.734764	0.276672	0.635501	0.306011	0.901265	0.621951	0.355312	0.574512
ENSMMUG00000021650	CARD11	0.00648333	-0.801237	0.696892	0.00661728	-0.304669	0.992719	0.0176975	0.958268	0.835905	0.0122466	0.226792	1
ENSMMUG00000064603	CARD14	0	-0.163807	1	0.00661728	4.64953	0.0607466	0	0.247775	1	0	-1.01713	0.904935
ENSMMUG00000059132	CARD19	0.10503	-0.401202	0.677722	0.19521	0.686053	0.190026	0.131927	0.0328511	1	0.129464	-0.0139023	1
ENSMMUG00000023808	CARD6	0.05057	0.836193	0.372647	0.0363951	0.190095	0.941398	0.0257418	-0.454839	1	0.0279922	-0.453866	0.803645
ENSMMUG00000003084	CARD9	0.00259333	1.42116	0.773386	0	0.742636	1	0.00321773	1.83274	0.901265	0	-1.7541	0.635526
ENSMMUG00000006418	CARF	0.00907667	1.42116	0.568684	0.00330864	0.257209	1	0	-2.07415	0.901265	0.00524853	0.205259	1
ENSMMUG00000047806	CARHSP1	0.180237	0.788887	0.100043	0.0959506	-0.381692	0.741026	0.0868786	-0.624308	0.747802	0.116342	-0.166982	0.928113
ENSMMUG00000004401	CARM1	0.0531633	-0.778984	0.270204	0.148889	1.02588	0.0581443	0.0997495	0.383753	0.911615	0.0743542	-0.225075	0.887799
ENSMMUG00000002573	CARMIL1	0.00259333	-1.57884	0.370325	0.0132346	0.927061	0.599854	0.0128709	0.832737	0.934098	0.00962231	0.245901	0.993545
ENSMMUG00000009799	CARMIL2	0.0207467	-0.848934	0.401478	0.046321	0.579138	0.515404	0.0402216	0.343353	1	0.0367397	0.186739	0.952573
ENSMMUG00000007357	CARMIL3	0.00648333	-1.51744	0.162608	0.0595556	2.2681	0.00107586	0.0273507	0.9152	0.711672	0.00874755	-1.33029	0.176687
ENSMMUG00000010399	CARNMT1	0.0168567	-0.921237	0.383855	0.0628642	1.36412	0.0460707	0.0273507	-0.0634268	1	0.0297417	0.0532559	1
ENSMMUG00000005480	CARNS1	0.00389	2.42116	0.416985	0	0.742636	1	0	-0.489191	1	0.000874755	-0.432171	0.968502
ENSMMUG00000000511	CARS1	0.0726133	0.512578	0.551742	0.0794074	0.589479	0.403404	0.0675723	0.340139	1	0.0349902	-1.01713	0.0739781
ENSMMUG00000012666	CARS2	0.0220433	0.0675184	1	0.0430123	1.22806	0.14478	0.0337861	0.899852	0.712298	0.00962231	-1.54765	0.0740697
ENSMMUG00000015177	CARTPT	0.00518667	-0.957356	0.650762	0	-1.84233	0.260617	0.0225241	1.73963	0.204354	0.00962231	-0.0951359	1
ENSMMUG00000015377	CASC1	0.00648333	-0.24181	1	0.0330864	2.71664	0.00252321	0.0128709	1.00266	0.883143	0	-4.01713	0.00341897
ENSMMUG00000045187	CASC3	0.107623	-0.336274	0.784942	0.231605	0.999992	0.0466621	0.130318	0.030418	1	0.115468	-0.253405	0.849398
ENSMMUG00000006676	CASC4	0.207467	-0.225208	0.910993	0.307704	0.461806	0.37092	0.242938	0.0778498	1	0.226562	-0.0715812	1
ENSMMUG00000016393	CASD1	0.0959533	0.520691	0.526166	0.112494	0.701994	0.276672	0.0530925	-0.579646	0.893349	0.0629824	-0.392093	0.72303
ENSMMUG00000022578	CASK	0.00518667	-0.256917	1	0.00330864	-0.183363	0.944746	0.00643545	0.154665	1	0.00874755	0.705333	0.849398
ENSMMUG00000019226	CASKIN1	0.00518667	0.158121	1	0.0165432	2.1901	0.091831	0.00482659	0.132298	1	0.00262427	-1.13261	0.611884
ENSMMUG00000022121	CASKIN2	0.107623	-0.00670618	1	0.0860247	-0.325206	0.823664	0.0804432	-0.511646	0.901265	0.130339	0.47472	0.506876
ENSMMUG00000009852	CASP1	0.165973	0.189209	0.911604	0.0694815	-1.15548	0.0902165	0.207543	0.6167	0.503661	0.132963	-0.298904	0.77197
ENSMMUG00000031297	CASP10	0.02334	-0.0858046	1	0.00330864	-2.08518	0.105439	0.0144798	-0.822614	0.893349	0.0376145	1.16928	0.115941
ENSMMUG00000016548	CASP12	0.0168567	-0.941415	0.522862	0.0165432	-0.672401	0.780802	0.0273507	-0.0848005	1	0.042863	1.04176	0.272602
ENSMMUG00000043809	CASP2	0.0103733	-0.31581	0.980206	0.0231605	1.11037	0.321498	0.0128709	0.0957718	1	0.0122466	-0.110243	1
ENSMMUG00000012053	CASP3	0.05446	-0.381399	0.785659	0.112494	0.890067	0.143248	0.0868786	0.505573	0.868394	0.0533601	-0.511398	0.561657
ENSMMUG00000009850	CASP4	0.01556	1.42116	0.257594	0.00330864	-0.520398	0.781925	0	-2.81112	0.267379	0.00962231	0.345437	0.987118
ENSMMUG00000009851	CASP5	0.01945	1.02884	0.443037	0.00661728	-0.437936	0.850724	0.00965318	-0.266798	1	0.0104971	-0.316694	0.968502
ENSMMUG00000008174	CASP6	0.0518667	-0.430746	0.746855	0.0992593	0.71498	0.276672	0.0659634	0.0253824	1	0.0664814	0.0272607	1
ENSMMUG00000001217	CASP7	0.00907667	0.421155	0.99921	0.00330864	-0.394867	0.950354	0.00804432	0.247775	1	0.0078728	0.0824023	1
ENSMMUG00000031296	CASP8	0.0168567	-0.263343	0.973091	0.0231605	0.392139	0.816785	0.0209152	0.148239	1	0.0209941	0.124222	1
ENSMMUG00000009182	CASP8AP2	0.0713167	-0.155194	1	0.125728	0.826405	0.197293	0.0788343	0.0419653	1	0.0691057	-0.270114	0.870016
ENSMMUG00000018163	CASP9	0.0285267	-0.684639	0.525318	0.0992593	1.51097	0.0100849	0.0434393	0.0855034	1	0.035865	-0.361782	0.825951
ENSMMUG00000056833	CASQ1	0	-0.163807	1	0	1.4796	1	0.00160886	1.83274	1	0.000874755	0.567829	1
ENSMMUG00000008970	CASQ2	0	0.421155	1	0.00330864	4.06456	0.276672	0	0.832737	1	0	-0.432171	1
ENSMMUG00000000073	CASS4	0.00518667	-0.344379	0.990587	0.00330864	-0.257364	0.94548	0.0160886	1.83274	0.267362	0.00437378	-0.847208	0.693155
ENSMMUG00000002062	CAST	0.168567	0.335637	0.702331	0.228296	0.788706	0.109037	0.123882	-0.252548	1	0.114593	-0.501519	0.422505
ENSMMUG00000014804	CASTOR2	0.00129667	-0.3862	1	0.00330864	1.25721	0.757397	0.00482659	1.51081	0.901265	0.00174951	-0.432171	1
ENSMMUG00000019981	CASZ1	0	0.421155	1	0	2.06456	1	0	0.832737	1	0.000874755	1.56783	0.849398
ENSMMUG00000002429	CAT	0.119293	-0.137718	1	0.0595556	-1.13045	0.136803	0.15606	0.375985	0.901265	0.138211	0.180272	0.904935
ENSMMUG00000031218	CATIP	0.00129667	0.421155	1	0.00661728	3.06456	0.235615	0.00160886	0.832737	1	0	-1.7541	0.694058
ENSMMUG00000032213	CATSPER4	0.00129667	-0.163807	1	0.00992593	3.06456	0.188943	0	-0.974618	1	0.00174951	-0.169136	1
ENSMMUG00000000021	CATSPERE	0.00259333	-0.578845	0.962472	0.00330864	0.364125	1	0.011262	2.02538	0.359081	0.00262427	-0.891603	0.773849
ENSMMUG00000014273	CATSPERG	0.00259333	-0.453314	0.962472	0.00330864	0.479602	1	0.00804432	1.4177	0.893349	0.00349902	-0.280168	1
ENSMMUG00000037770	CATSPERZ	0	-0.578845	0.962472	0.00330864	2.4796	0.522209	0.00321773	2.4177	0.841408	0	-1.43217	0.785973
ENSMMUG00000014122	CAV1	0.12837	0.472555	0.571022	0.0264691	-1.91526	0.0214633	0.0402216	-1.52752	0.0462139	0.139086	0.834475	0.11399
ENSMMUG00000061706	CAV2	0.12059	-0.117013	1	0.0727901	-0.838138	0.584677	0.046657	-1.65698	0.145091	0.193321	1.18234	0.0573611
ENSMMUG00000050192	CAVIN1	0.31509	0.481528	0.446135	0.125728	-1.0445	0.160626	0.167322	-0.69857	0.600457	0.284295	0.3241	0.704719
ENSMMUG00000011574	CAVIN2	0.107623	1.22851	0.00588128	0.00661728	-2.81808	0.00226186	0.0305684	-1.16726	0.223409	0.0647319	0.0824023	1
ENSMMUG00000057794	CAVIN3	0.0414933	-0.328866	0.962472	0.0330864	-0.531286	0.858499	0.0257418	-1.06848	0.701378	0.0734794	1.09458	0.154042
ENSMMUG00000015768	CBARP	0.00259333	0.421155	1	0.00661728	2.06456	0.397804	0	-1.16726	1	0.00262427	0.245901	1
ENSMMUG00000023541	CBFA2T2	0.0259333	-0.117265	1	0.0595556	1.33521	0.0951275	0.024133	-0.211657	1	0.0236184	-0.379703	0.890764
ENSMMUG00000063909	CBFA2T3	0.0389	0.0355017	1	0.0297778	-0.285933	0.92773	0.0257418	-0.649655	0.896125	0.0481115	0.567829	0.534271
ENSMMUG00000058815	CBFB	0.02334	0.209651	1	0.00330864	-1.86617	0.149294	0.0144798	-0.573255	0.97286	0.0288669	0.797311	0.445763
ENSMMUG00000004761	CBL	0.0259333	0.455921	0.851516	0.0231605	0.309677	0.859479	0.024133	0.309175	1	0.0157456	-0.610508	0.73277
ENSMMUG00000007565	CBLB	0.0246367	0.0426437	1	0.0198519	-0.150449	1	0.0193064	-0.349466	1	0.0288669	0.407364	0.839112
ENSMMUG00000049451	CBLC	0.00129667	-0.578845	1	0	-0.105361	1	0	-1.33719	0.901265	0.00612329	2.56783	0.16943
ENSMMUG00000053111	CBLL1	0.0479767	0.0841204	1	0.0430123	-0.0349713	1	0.035395	-0.438117	1	0.0524853	0.308742	0.849398
ENSMMUG00000022217	CBLN1	0	-1.57884	0.692662	0.00661728	2.06456	0.378707	0.00643545	2.15467	0.600457	0.000874755	-1.23953	0.76888
ENSMMUG00000010417	CBLN2	0.00648333	-0.31581	1	0.0132346	0.994175	0.515353	0.00965318	0.392165	1	0.0078728	-0.110243	1
ENSMMUG00000009515	CBLN3	0.00778	3.22851	0.0587891	0	0.0645643	1	0	-1.16726	1	0.000874755	-1.23953	0.76888
ENSMMUG00000006005	CBLN4	0.00907667	0.173228	1	0.00661728	0.0645643	1	0.0160886	1.29217	0.654863	0.00524853	-0.946744	0.596374
ENSMMUG00000020565	CBR1	0.772813	1.24186	0.000116278	0.406963	-0.147402	1	0.267071	-0.894694	0.212631	0.337656	-0.627144	0.180477
ENSMMUG00000015921	CBR4	0.01167	0.158121	1	0.00661728	-0.304669	0.989559	0.0160886	0.768607	0.911615	0.00962231	-0.30664	0.957204
ENSMMUG00000016193	CBWD1	0.0414933	0.198763	0.981362	0.0562469	0.710927	0.388839	0.0337861	-0.167263	1	0.0332407	-0.296516	0.879229
ENSMMUG00000019882	CBX1	0.185423	0.328986	0.707117	0.0992593	-0.695485	0.360664	0.146407	-0.131541	1	0.16183	0.0571394	1
ENSMMUG00000046417	CBX2	0.00907667	1.25123	0.672411	0.00661728	0.842172	0.680346	0.00321773	-0.389655	1	0.00349902	-0.695205	0.928113
ENSMMUG00000040322	CBX3	0.35788	0.526469	0.295865	0.215062	-0.394867	0.665386	0.263854	-0.0932621	1	0.249305	-0.255293	0.794484
ENSMMUG00000016418	CBX4	0.0803933	0.332346	0.780524	0.0330864	-1.01516	0.242144	0.0804432	0.315338	1	0.0638571	-0.165232	0.947296
ENSMMUG00000004950	CBX5	0.117997	1.08674	0.0140679	0.0727901	0.0567448	1	0.0530925	-0.522743	0.901265	0.0524853	-0.701106	0.258519
ENSMMUG00000048395	CBX6	0.60295	-0.274036	0.79235	0.572395	-0.307075	0.78149	0.619412	-0.208709	1	0.831017	0.461131	0.348465
ENSMMUG00000007845	CBX7	0.123183	-0.232287	0.912934	0.208444	0.68086	0.213801	0.130318	-0.113491	1	0.137337	-0.0352807	1
ENSMMUG00000016417	CBX8	0.00648333	0.00611786	1	0.0165432	1.64953	0.203884	0.00965318	0.733202	1	0.00349902	-1.19771	0.500805
ENSMMUG00000017680	CBY1	0.02723	-0.459263	0.750865	0.0860247	1.57152	0.00733338	0.0305684	-0.220374	1	0.0306164	-0.328335	0.849398
ENSMMUG00000008320	CC2D1A	0.00518667	-2.16381	0.0161271	0.0297778	0.605133	0.615384	0.0273507	0.448073	1	0.0288669	0.701096	0.514175
ENSMMUG00000014329	CC2D1B	0.02723	0.047697	1	0.0430123	0.849551	0.334343	0.0176975	-0.648389	0.911902	0.0279922	0.0886613	1
ENSMMUG00000009383	CC2D2A	0.0181533	-0.344379	0.910993	0.0661728	1.96503	0.00200675	0.0176975	-0.337188	1	0.0166203	-0.633805	0.635526
ENSMMUG00000016687	CC2D2B	0	-0.163807	1	0	1.4796	1	0.00160886	1.83274	1	0.000874755	0.567829	1
ENSMMUG00000016652	CCAR1	0.102437	-0.436826	0.644636	0.234914	1.01532	0.0342896	0.149624	0.278802	1	0.109344	-0.385628	0.635526
ENSMMUG00000021991	CCAR2	0.0570533	0.198763	0.962472	0.0595556	0.279069	0.793746	0.0514836	0.00676675	1	0.0472368	-0.220667	0.913149
ENSMMUG00000010402	CCBE1	0	0.421155	1	0	2.06456	1	0.00160886	2.83274	0.901265	0	-0.432171	1
ENSMMUG00000020394	CCDC102A	0.01167	-0.344379	0.958593	0.00661728	-0.708025	0.611131	0.00482659	-1.48919	0.570077	0.0244931	1.51892	0.0688142
ENSMMUG00000022902	CCDC102B	0.00778	4.22851	0.054147	0	0.257209	1	0	-0.974618	1	0	-2.23953	0.631607
ENSMMUG00000013117	CCDC103	0	0.421155	1	0	2.06456	1	0.00160886	2.83274	0.901265	0	-0.432171	1
ENSMMUG00000004808	CCDC106	0.0648333	-0.414214	0.746855	0.155506	1.11815	0.0448538	0.0756166	-0.113682	1	0.0761037	-0.152648	0.968502
ENSMMUG00000016327	CCDC107	0.09725	-0.279284	0.902428	0.248148	1.36412	0.00418947	0.107794	-0.0741532	1	0.0909745	-0.48611	0.540641
ENSMMUG00000000359	CCDC110	0.00389	-0.826772	0.888438	0.0198519	1.87192	0.161998	0.00482659	-0.41519	1	0.0078728	0.189317	1
ENSMMUG00000005023	CCDC112	0.0881733	0.975091	0.0628483	0.0529383	-0.0377974	1	0.046657	-0.315654	1	0.0419882	-0.650351	0.388281
ENSMMUG00000054015	CCDC113	0.00518667	-1.84188	0.0741822	0.0529383	1.9821	0.00671521	0.035395	1.44941	0.196204	0.0078728	-1.53651	0.0950361
ENSMMUG00000058169	CCDC115	0.133557	0.307814	0.749795	0.0959506	-0.252547	0.888959	0.117447	0.0478373	1	0.10672	-0.176157	0.916653
ENSMMUG00000018799	CCDC116	0.00129667	2.42116	0.746855	0	2.06456	1	0	0.832737	1	0	-0.432171	1
ENSMMUG00000053198	CCDC117	0.0842833	0.227145	0.910993	0.0397037	-0.907421	0.276672	0.0788343	0.0928892	1	0.0778532	0.0709975	1
ENSMMUG00000019810	CCDC12	0.0129667	0.022606	1	0.00330864	-1.18336	0.440536	0.0144798	0.247775	1	0.0157456	0.423439	0.881368
ENSMMUG00000010617	CCDC120	0.00778	-0.471929	0.910993	0.0198519	1.17148	0.366097	0.00965318	-0.0603474	1	0.0113718	0.127257	1
ENSMMUG00000019744	CCDC121	0.02334	0.5398	0.746855	0	-2.66336	0.0657514	0.0257418	0.710747	0.901265	0.0157456	-0.313526	0.91091
ENSMMUG00000007070	CCDC122	0.00259333	1.42116	0.773386	0.00330864	2.06456	0.608858	0.00160886	0.832737	1	0	-1.7541	0.635526
ENSMMUG00000038308	CCDC124	0.0985467	0.118086	1	0.0661728	-0.485633	0.62214	0.082052	-0.215016	1	0.103221	0.253194	0.849299
ENSMMUG00000014987	CCDC126	0.0337133	0.503618	0.746855	0.0297778	0.29903	0.878576	0.0193064	-0.489191	1	0.0253679	-0.110243	1
ENSMMUG00000063025	CCDC127	0.0324167	0.31424	0.917078	0.0496296	1.02017	0.221228	0.0225241	-0.326461	1	0.0227436	-0.458643	0.773849
ENSMMUG00000011531	CCDC134	0.00907667	-1.3602	0.308623	0.0959506	2.92706	1.65e-05	0.0160886	-0.408271	1	0.0131213	-0.98676	0.436011
ENSMMUG00000009625	CCDC136	0.0557567	0.0350969	1	0.152198	1.8118	0.00170384	0.0370039	-0.659116	0.901265	0.039364	-0.728788	0.432372
ENSMMUG00000021024	CCDC138	0.00259333	-1.74877	0.250792	0.0264691	1.84217	0.0611478	0.0144798	0.832737	0.901265	0.0078728	-0.432171	0.900848
ENSMMUG00000008301	CCDC14	0.0207467	0.0823534	1	0.0397037	1.21042	0.151771	0.0144798	-0.489191	1	0.0183699	-0.220667	0.968502
ENSMMUG00000019689	CCDC141	0.00778	-0.725686	0.84163	0.0794074	4.00798	2.48e-07	0.00160886	-2.33719	0.341916	0.00437378	-1.84721	0.148387
ENSMMUG00000002725	CCDC142	0.0129667	-1.2487	0.370325	0.092642	2.22211	0.00326258	0.0273507	0.0253824	1	0.0209941	-0.59567	0.768551
ENSMMUG00000006696	CCDC146	0.00778	1.42116	0.556508	0.0132346	2.21657	0.152287	0	-1.8677	0.797731	0.00174951	-1.30664	0.643422
ENSMMUG00000011637	CCDC148	0.0168567	-0.163807	1	0.0430123	1.4796	0.10046	0.0209152	0.247775	1	0.0131213	-0.754099	0.615677
ENSMMUG00000004785	CCDC149	0.0363067	0.149853	1	0.0397037	0.338739	0.774823	0.0209152	-0.769299	0.848192	0.0384892	0.304795	0.86687
ENSMMUG00000006375	CCDC15	0.00259333	-0.453314	1	0.0165432	2.64953	0.0724428	0.00643545	0.98474	1	0.000874755	-2.01713	0.441099
ENSMMUG00000015970	CCDC150	0.00259333	0.198763	1	0.00661728	1.84217	0.434545	0.00160886	-0.167263	1	0.00262427	-0.0171334	1
ENSMMUG00000016505	CCDC151	0.0246367	-0.234196	0.987006	0.0694815	1.59326	0.0259327	0.0305684	0.177386	1	0.0192446	-0.8155	0.443879
ENSMMUG00000012191	CCDC153	0.00259333	3.00612	0.436674	0	1.4796	1	0	0.247775	1	0	-1.01713	0.904935
ENSMMUG00000021102	CCDC154	0	-0.163807	1	0.00330864	3.06456	0.418151	0.00160886	1.83274	1	0	-1.01713	0.904935
ENSMMUG00000017089	CCDC157	0	-0.900773	0.962472	0.00330864	2.06456	0.608858	0.00482659	2.83274	0.553019	0	-1.7541	0.635526
ENSMMUG00000020916	CCDC158	0.00259333	3.00612	0.459252	0	1.4796	1	0	0.247775	1	0	-1.01713	0.91657
ENSMMUG00000043134	CCDC159	0.01167	-0.649234	0.746855	0.0165432	0.125965	1	0.0321773	1.27086	0.338086	0.0139961	-0.473991	0.800345
ENSMMUG00000032341	CCDC160	0.00259333	-0.694322	0.871327	0.00661728	0.949087	0.888959	0.00804432	1.09577	0.901265	0.00437378	-0.169136	1
ENSMMUG00000011575	CCDC167	0.0285267	-0.264736	0.976464	0.046321	0.613903	0.550451	0.0273507	-0.301118	1	0.0367397	0.239206	0.937492
ENSMMUG00000018346	CCDC170	0	0.421155	1	0	2.06456	1	0	0.832737	1	0.000874755	1.56783	0.849398
ENSMMUG00000016731	CCDC171	0.0103733	0.0675184	1	0.0297778	1.92706	0.0795201	0.00804432	-0.28274	1	0.00699804	-0.785808	0.791776
ENSMMUG00000031398	CCDC173	0.00648333	-0.453314	0.960368	0.0330864	2.43653	0.00630731	0.00643545	-0.368897	1	0.00612329	-0.754099	0.76827
ENSMMUG00000044822	CCDC174	0.0713167	0.370529	0.746855	0.092642	0.762674	0.247083	0.0434393	-0.529833	0.901265	0.0524853	-0.295849	0.849398
ENSMMUG00000011965	CCDC175	0.00129667	2.42116	0.746855	0	2.06456	1	0	0.832737	1	0	-0.432171	1
ENSMMUG00000058118	CCDC177	0.00259333	3.00612	0.464334	0	1.4796	1	0	0.247775	1	0	-1.01713	0.918644
ENSMMUG00000004328	CCDC178	0	-2.57884	0.220954	0.0397037	4.765	3.81e-07	0.00321773	-0.389655	1	0.000874755	-2.33906	0.159017
ENSMMUG00000016812	CCDC18	0	-1.90077	0.675906	0.00661728	1.64953	0.487155	0.00965318	2.64009	0.371401	0.000874755	-1.6021	0.635526
ENSMMUG00000012266	CCDC180	0.00129667	0.836193	1	0.00330864	2.4796	0.522209	0	-0.167263	1	0.000874755	-0.0171334	1
ENSMMUG00000000065	CCDC181	0.0168567	-0.702227	0.641753	0.0628642	1.60513	0.0216285	0.0305684	0.373306	1	0.0192446	-0.609049	0.657119
ENSMMUG00000005040	CCDC183	0	-0.900773	0.962472	0.0132346	5.38649	0.00231567	0	-0.489191	1	0	-1.7541	0.635526
ENSMMUG00000052412	CCDC184	0.00778	-0.163807	1	0.00661728	0.00567064	1	0.00965318	0.247775	1	0.0104971	0.361378	0.946374
ENSMMUG00000012698	CCDC185	0.00129667	1.42116	0.910993	0.00330864	3.06456	0.418151	0	0.247775	1	0	-1.01713	0.904935
ENSMMUG00000022514	CCDC186	0.13615	0.316186	0.750868	0.0959506	-0.276473	0.867539	0.082052	-0.606374	0.763085	0.128589	0.238124	0.849398
ENSMMUG00000020880	CCDC189	0	-1.57884	0.692662	0.00330864	1.25721	0.786594	0.00321773	0.832737	1	0.00349902	0.889757	0.886546
ENSMMUG00000002585	CCDC190	0	-0.163807	1	0	1.4796	1	0.00321773	3.4177	0.600457	0	-1.01713	0.904935
ENSMMUG00000001949	CCDC191	0.00907667	-0.163807	1	0.0165432	0.949087	0.538878	0.00804432	-0.28274	1	0.0113718	0.205259	1
ENSMMUG00000038541	CCDC192	0.00389	0.25123	1	0	-0.520398	0.863474	0.00160886	-0.626694	1	0.00612329	1.2459	0.620793
ENSMMUG00000040110	CCDC198	0	0.421155	1	0	2.06456	1	0.00160886	2.83274	0.901265	0	-0.432171	1
ENSMMUG00000008623	CCDC22	0.0337133	0.245306	0.962472	0.0231605	-0.257364	0.985699	0.0321773	0.158966	1	0.0288669	-0.0995956	1
ENSMMUG00000015156	CCDC24	0.0103733	0.269152	1	0.0198519	1.41249	0.226613	0.0128709	0.680734	1	0.00437378	-1.37077	0.353518
ENSMMUG00000016016	CCDC25	0.129667	0.406942	0.641092	0.155506	0.643902	0.276672	0.0740077	-0.623901	0.785488	0.0962231	-0.237668	0.862914
ENSMMUG00000017643	CCDC28A	0.0376033	-0.0469935	1	0.0860247	1.39319	0.0211595	0.024133	-0.767175	0.795225	0.035865	-0.189601	0.941906
ENSMMUG00000015066	CCDC28B	0.00518667	-0.426842	1	0.00992593	0.816637	0.759455	0.0160886	1.70721	0.490472	0.00349902	-1.28017	0.555331
ENSMMUG00000058290	CCDC3	0	0.421155	1	0.00330864	4.06456	0.276672	0	0.832737	1	0	-0.432171	1
ENSMMUG00000013128	CCDC30	0.0246367	0.788887	0.536803	0.0198519	0.412488	0.899615	0.00965318	-0.819339	0.896125	0.0157456	-0.184243	0.988903
ENSMMUG00000001482	CCDC32	0.0453833	0.181689	0.985486	0.0297778	-0.407923	0.79886	0.046657	0.231833	1	0.0402387	-0.0870354	1
ENSMMUG00000003231	CCDC33	0.00259333	1.42116	0.775376	0.00661728	3.06456	0.20677	0	-0.489191	1	0	-1.7541	0.641563
ENSMMUG00000023490	CCDC34	0.03112	-0.0847356	1	0.0529383	0.848246	0.304134	0.0337861	0.0827156	1	0.0288669	-0.298904	0.902608
ENSMMUG00000053526	CCDC36	0.00518667	-0.649234	1	0.0132346	0.994175	0.521691	0.00643545	-0.237652	1	0.0104971	0.567829	0.904935
ENSMMUG00000045200	CCDC39	0.00648333	1.42116	0.671813	0.0132346	2.57914	0.213696	0	-1.62669	1	0.000874755	-1.7541	0.773849
ENSMMUG00000015049	CCDC43	0.0453833	-0.548471	0.579749	0.0562469	-0.0783936	1	0.0772254	0.447447	0.901265	0.0656066	0.157545	0.954613
ENSMMUG00000016761	CCDC47	0.224323	0.332717	0.692662	0.211753	0.18305	0.792279	0.17054	-0.197285	1	0.174076	-0.214579	0.857371
ENSMMUG00000015330	CCDC50	0.258037	0.545375	0.298202	0.0893333	-1.20222	0.0647787	0.133536	-0.690825	0.538852	0.223937	0.297329	0.724453
ENSMMUG00000050584	CCDC51	0.01945	-0.533041	0.785659	0.0297778	0.29903	0.883222	0.0273507	0.0957718	1	0.0306164	0.345437	0.855273
ENSMMUG00000012818	CCDC57	0.01556	-0.711295	0.618112	0.0397037	0.932114	0.299219	0.0450482	1.33317	0.123736	0.0139961	-1.07263	0.199743
ENSMMUG00000047586	CCDC58	0.00259333	-1.45331	0.565428	0.0132346	1.06456	0.48393	0.0160886	1.48481	0.631661	0.00612329	-0.519634	0.904935
ENSMMUG00000063005	CCDC59	0.1167	0.519559	0.436674	0.0496296	-0.872074	0.280407	0.0756166	-0.31701	1	0.0935988	0.0653288	1
ENSMMUG00000018198	CCDC6	0.0803933	-0.532302	0.517907	0.14558	0.522994	0.37735	0.144798	0.585644	0.621253	0.0953483	-0.272863	0.828632
ENSMMUG00000010087	CCDC60	0	0.421155	1	0.00330864	4.06456	0.276672	0	0.832737	1	0	-0.432171	1
ENSMMUG00000008741	CCDC61	0.01556	0.121595	1	0.0363951	1.60513	0.0549608	0.0144798	0.0253824	1	0.00962231	-0.891603	0.506876
ENSMMUG00000017102	CCDC62	0	-0.900773	0.962472	0.00992593	4.06456	0.0327791	0	-0.489191	1	0.000874755	-0.432171	0.968502
ENSMMUG00000003297	CCDC63	0	-0.163807	1	0	1.4796	1	0.00160886	1.83274	1	0.000874755	0.567829	1
ENSMMUG00000006970	CCDC65	0	0.421155	1	0.00330864	4.06456	0.276672	0	0.832737	1	0	-0.432171	1
ENSMMUG00000002818	CCDC66	0.0907667	-0.48438	0.621903	0.251457	1.30898	0.00664018	0.117447	0.00327173	1	0.101472	-0.343166	0.759297
ENSMMUG00000021598	CCDC68	0.0142633	0.362262	0.980234	0.00661728	-0.437936	1	0.00160886	-2.29655	0.668688	0.0183699	1.12037	0.607074
ENSMMUG00000050884	CCDC69	0.0142633	-0.453314	0.936006	0.0330864	1.03214	0.318834	0.0144798	-0.368897	1	0.0209941	0.257489	0.954255
ENSMMUG00000003925	CCDC7	0.02334	0.0841204	1	0.0231605	0.181921	1	0.0160886	-0.515186	1	0.0262427	0.3521	0.877633
ENSMMUG00000002836	CCDC71	0.00518667	-0.504844	1	0.0132346	1.13856	0.460535	0.00804432	0.247775	1	0.0078728	0.0824023	1
ENSMMUG00000047333	CCDC71L	0	0.421155	1	0	2.06456	1	0	0.832737	1	0.000874755	1.56783	0.849398
ENSMMUG00000013892	CCDC77	0.00518667	-1.25692	0.424245	0.0397037	2.18004	0.0121643	0.011262	-0.0252436	1	0.0104971	-0.316694	0.968502
ENSMMUG00000006452	CCDC78	0	-1.3862	0.88977	0.0165432	4.64953	0.00845551	0.00160886	0.247775	1	0	-2.23953	0.610824
ENSMMUG00000003190	CCDC8	0	0.421155	1	0.00330864	4.06456	0.276672	0	0.832737	1	0	-0.432171	1
ENSMMUG00000003061	CCDC80	0.0103733	-0.31581	0.996826	0.0397037	2.06456	0.0226371	0.0144798	0.296684	1	0.00699804	-1.16914	0.445055
ENSMMUG00000013045	CCDC81	0	-0.163807	1	0.00661728	4.64953	0.0607466	0	0.247775	1	0	-1.01713	0.904935
ENSMMUG00000007999	CCDC82	0.14393	-0.0241551	1	0.224988	0.730145	0.168282	0.135145	-0.132911	1	0.132963	-0.219177	0.876138
ENSMMUG00000005982	CCDC84	0.0285267	0.452864	0.809351	0.0297778	0.528511	0.735796	0.0273507	0.358806	1	0.0157456	-0.798953	0.445055
ENSMMUG00000015888	CCDC85A	0.00389	1.09923	0.87575	0	0.0645643	1	0.00321773	0.832737	1	0.00174951	-0.432171	0.995907
ENSMMUG00000008652	CCDC85B	0.514777	-0.168632	0.962472	0.443358	-0.371361	0.675259	0.561493	0.000860108	1	0.624575	0.26663	0.730512
ENSMMUG00000000019	CCDC86	0.01167	-0.542319	0.780606	0.00330864	-1.49002	0.311939	0.0257418	0.9202	0.718942	0.0183699	0.272373	0.941738
ENSMMUG00000003003	CCDC88A	0.45124	0.622686	0.220259	0.506222	0.683892	0.176528	0.267071	-0.40744	0.919217	0.251055	-0.64595	0.212899
ENSMMUG00000007603	CCDC88B	0	-0.163807	1	0.00330864	3.06456	0.418151	0.00160886	1.83274	1	0	-1.01713	0.904935
ENSMMUG00000020687	CCDC88C	0	-2.90077	0.0915223	0.0297778	2.92706	0.00231567	0.00965318	0.832737	0.990843	0.00349902	-1.11024	0.579481
ENSMMUG00000003075	CCDC9	0.102437	-0.22846	0.921892	0.115802	0.0299182	1	0.160886	0.645459	0.510427	0.100597	-0.322383	0.761777
ENSMMUG00000020154	CCDC90B	0.154303	0.482556	0.458711	0.102568	-0.248319	0.899954	0.120665	-0.0173672	1	0.107595	-0.298154	0.773849
ENSMMUG00000011802	CCDC91	0.0713167	0.0889589	1	0.0694815	0.0727848	1	0.0563102	-0.328255	1	0.0734794	0.169865	0.928885
ENSMMUG00000009212	CCDC92	0.0557567	-0.248696	0.943215	0.0595556	-0.0538304	1	0.0563102	-0.206791	1	0.0752289	0.41086	0.649057
ENSMMUG00000039116	CCDC93	0.0207467	-0.163807	1	0.0297778	0.528511	0.735796	0.035395	0.864446	0.687317	0.0166203	-0.695205	0.539251
ENSMMUG00000008143	CCDC97	0.0324167	-0.107224	1	0.0165432	-0.920329	0.393446	0.0418304	0.378171	1	0.0376145	0.194371	0.956704
ENSMMUG00000020539	CCDC9B	0.00129667	2.42116	0.746855	0	2.06456	1	0	0.832737	1	0	-0.432171	1
ENSMMUG00000046705	CCER2	0.00259333	-0.163807	1	0.00661728	1.4796	0.525311	0.00160886	-0.489191	1	0.00437378	0.567829	0.949548
ENSMMUG00000015679	CCHCR1	0.0103733	-0.216275	1	0.0198519	0.965029	0.483335	0.0176975	0.773844	0.932721	0.00874755	-0.673179	0.830566
ENSMMUG00000010214	CCIN	0	0.421155	1	0	2.06456	1	0	0.832737	1	0.000874755	1.56783	0.849398
ENSMMUG00000001077	CCK	0.00259333	-1.99388	0.134889	0.0165432	0.791546	0.674043	0.024133	1.58481	0.21602	0.00962231	-0.37077	0.904935
ENSMMUG00000016884	CCKBR	0.00518667	0.158121	1	0.0297778	3.57914	0.000530699	0.00160886	-1.07415	0.925699	0.000874755	-2.33906	0.17336
ENSMMUG00000047114	CCL18	0	-2.3862	0.90773	0.0165432	2.4796	0.229805	0.011262	2.02538	0.767026	0.000874755	-2.13261	0.75709
ENSMMUG00000016531	CCL19	0	0.421155	1	0	2.06456	1	0.00160886	2.83274	0.901265	0	-0.432171	1
ENSMMUG00000000288	CCL2	0.0609433	1.96172	0.129856	0.00330864	-2.23922	0.817031	0.0402216	0.751817	0.937268	0.00524853	-2.83427	0.0845507
ENSMMUG00000058798	CCL24	0.08947	1.44191	0.0196834	0.0165432	-1.40576	0.292362	0.0498748	0.0912704	1	0.0279922	-1.1157	0.175844
ENSMMUG00000010614	CCL25	0.00907667	-1.10241	0.451513	0.046321	1.68605	0.045996	0.0160886	-0.134096	1	0.0183699	0.0272607	1
ENSMMUG00000015735	CCL26	0.0142633	-0.608592	0.764833	0.0330864	0.88014	0.37588	0.0305684	0.797113	0.835905	0.0166203	-0.467795	0.830566
ENSMMUG00000062832	CCL3	1.40559	0.393499	0.746855	0.112494	-3.47769	0.000236086	1.53003	0.532183	0.878162	1.07245	-0.186666	0.940526
ENSMMUG00000020102	CCL4L1	1.50543	1.37473	0.0267592	0.0595556	-3.88165	0.00170384	0.654807	-0.427052	1	0.677061	-0.466205	0.773849
ENSMMUG00000054796	CCL5	0.03501	-0.961314	0.679329	0.0562469	-0.0509129	0.956405	0.0836609	0.641795	0.901265	0.0664814	0.234703	0.968502
ENSMMUG00000009784	CCL8	0.0687233	0.700309	0.662963	0.0132346	-1.72203	0.459014	0.0740077	0.802364	0.871024	0.0332407	-0.847208	0.635526
ENSMMUG00000001799	CCM2	0.129667	-0.295673	0.809351	0.234914	0.738634	0.13486	0.14158	-0.117794	1	0.150458	-0.0199105	1
ENSMMUG00000031238	CCM2L	0.00259333	0.68419	1	0	0.257209	1	0	-0.974618	1	0.00349902	1.30479	0.735806
ENSMMUG00000013197	CCN1	0.156897	-0.206528	1	0.0264691	-2.70215	0.00604853	0.15606	-0.200011	1	0.237059	0.828743	0.183156
ENSMMUG00000014150	CCN2	0.211357	-0.268417	0.972852	0.0959506	-1.40141	0.245863	0.186628	-0.466823	1	0.335031	0.881329	0.198469
ENSMMUG00000005631	CCN3	0.00648333	-0.3862	0.962454	0.0132346	0.927061	0.605644	0.00965318	0.318164	1	0.00874755	0.0272607	1
ENSMMUG00000012582	CCN6	0	0.421155	1	0	2.06456	1	0	0.832737	1	0.000874755	1.56783	0.849398
ENSMMUG00000001178	CCNA1	0.00778	0.141047	1	0.00661728	0.257209	1	0.0128709	1.09577	0.859284	0.00524853	-0.712279	0.796982
ENSMMUG00000009817	CCNA2	0.00778	-0.578845	0.893154	0.0330864	1.93903	0.0539211	0.011262	0.0778498	1	0.00874755	-0.557702	0.849398
ENSMMUG00000018142	CCNB1	0.0103733	1.42116	0.528339	0.00661728	0.742636	0.725968	0.00321773	-0.489191	1	0.00349902	-0.810683	0.862914
ENSMMUG00000016251	CCNB1IP1	0.01167	-1.03828	0.700644	0.0198519	0.0139383	0.996736	0.0498748	1.78834	0.245572	0.0148708	-0.816835	0.739203
ENSMMUG00000029628	CCNB2	0.00129667	2.42116	0.746855	0	2.06456	1	0	0.832737	1	0	-0.432171	1
ENSMMUG00000045093	CCNB3	0.00518667	-0.426842	0.993852	0.00661728	0.327599	1	0.00643545	-0.0152596	1	0.00962231	0.69336	0.789439
ENSMMUG00000004061	CCNC	0.0557567	-0.348232	0.804742	0.0992593	0.670032	0.282525	0.0852698	0.458342	0.901265	0.0577338	-0.354766	0.759297
ENSMMUG00000002368	CCND1	0.21006	-0.124934	1	0.125728	-0.878852	0.266062	0.180193	-0.386003	0.97886	0.284295	0.626538	0.218994
ENSMMUG00000004419	CCND3	0.0920633	-0.357287	0.791866	0.125728	0.220684	0.780802	0.120665	0.155852	1	0.116342	0.102537	1
ENSMMUG00000022253	CCNDBP1	0.117997	0.156815	0.962472	0.14558	0.490328	0.404484	0.0981407	-0.18461	1	0.100597	-0.196242	0.904935
ENSMMUG00000020668	CCNE1	0.00518667	-0.716348	0.917046	0.0198519	1.54999	0.254932	0.00321773	-1.16726	0.930154	0.0113718	0.674744	0.831021
ENSMMUG00000005358	CCNE2	0.00259333	0.68419	1	0	0.257209	1	0.00160886	0.247775	1	0.00262427	0.567829	0.986397
ENSMMUG00000000001	CCNF	0.00259333	-0.578845	0.964412	0.00992593	1.60513	0.388155	0.00804432	1.24777	0.901265	0.00262427	-0.891603	0.820409
ENSMMUG00000019550	CCNG1	0.16338	0.17622	0.936363	0.102568	-0.564792	0.480757	0.159277	0.119042	1	0.148708	-0.0199429	1
ENSMMUG00000000914	CCNG2	0.08947	-0.332205	0.812604	0.092642	-0.191197	0.986513	0.144798	0.592339	0.636517	0.102346	-0.104117	1
ENSMMUG00000003248	CCNH	0.08947	-0.609433	0.436674	0.148889	0.312002	0.666106	0.101358	-0.357087	1	0.154832	0.567829	0.359844
ENSMMUG00000019904	CCNI	1.4004	0.180763	0.906644	1.10178	-0.240419	0.864754	1.19378	-0.127896	1	1.29289	0.024094	1
ENSMMUG00000010308	CCNI2	0	-0.163807	1	0.00330864	3.06456	0.402954	0.00160886	1.83274	1	0	-1.01713	1
ENSMMUG00000016689	CCNJ	0.01167	-0.504844	0.846269	0.00992593	-0.394867	0.888959	0.0193064	0.403894	1	0.0192446	0.447535	0.833769
ENSMMUG00000001201	CCNK	0.05057	0.113727	1	0.0397037	-0.212276	0.958904	0.0402216	-0.287002	1	0.0533601	0.255239	0.862914
ENSMMUG00000016497	CCNL1	0.413637	0.207808	0.881195	0.201827	-0.947024	0.186937	0.492312	0.534499	0.612041	0.327158	-0.30559	0.752202
ENSMMUG00000007629	CCNT1	0.01556	0.077201	1	0.0165432	0.327599	0.905016	0.0321773	1.5812	0.204354	0.00612329	-1.6801	0.0983832
ENSMMUG00000010196	CCNT2	0.02334	-0.41838	0.881947	0.0727901	1.58813	0.0271374	0.0176975	-0.811119	0.89582	0.0297417	-0.00332759	1
ENSMMUG00000006713	CCNY	0.26452	0.149351	0.962472	0.238222	-0.0379327	1	0.22685	-0.141637	1	0.245806	2.13e-05	1
ENSMMUG00000020211	CCNYL1	0.0259333	-0.230921	0.990587	0.0827161	1.83427	0.00368255	0.0402216	0.60244	0.901265	0.0131213	-1.58192	0.0283153
ENSMMUG00000013334	CCP110	0.1945	0.509813	0.496101	0.162123	0.119706	0.900887	0.11262	-0.52531	0.901265	0.14346	-0.142664	0.968502
ENSMMUG00000010798	CCPG1	0.160787	-0.492644	0.507662	0.261383	0.375265	0.510277	0.215588	0.06093	1	0.224812	0.178177	0.897919
ENSMMUG00000056769	CCR1	0.05446	-1.32751	0.0180818	0.105877	-0.115043	1	0.136753	0.316488	1	0.149583	0.672166	0.258619
ENSMMUG00000006090	CCR10	0.00129667	0.421155	1	0.00330864	2.06456	0.608858	0.00321773	1.83274	0.901265	0	-1.7541	0.635526
ENSMMUG00000062394	CCR2	0	-1.16381	0.809351	0.00661728	2.64953	0.266062	0.00482659	2.24777	0.712298	0	-2.01713	0.506876
ENSMMUG00000055383	CCR5	0.00129667	-0.163807	1	0.00330864	1.4796	0.736596	0.00160886	0.247775	1	0.00262427	0.567829	0.986397
ENSMMUG00000005676	CCR6	0.0142633	-0.203336	1	0.0198519	0.479602	0.775586	0.0128709	-0.319266	1	0.0192446	0.390951	0.862914
ENSMMUG00000002102	CCR7	0.00129667	0.836193	1	0	1.06456	1	0.00321773	2.4177	0.835905	0	-1.43217	0.773849
ENSMMUG00000023588	CCR9	0	0.421155	1	0.00330864	4.06456	0.276672	0	0.832737	1	0	-0.432171	1
ENSMMUG00000014260	CCRL2	0.0207467	1.18669	0.290858	0	-2.10536	0.212155	0.0160886	0.591729	1	0.0078728	-0.86513	0.565016
ENSMMUG00000005513	CCS	0.02334	-0.520742	0.742041	0.0529383	0.923208	0.258618	0.0225241	-0.527159	0.991276	0.0367397	0.379384	0.830475
ENSMMUG00000017722	CCSAP	0.0220433	0.0364915	1	0.0330864	0.769108	0.477181	0.0337861	0.865904	0.752688	0.0131213	-1.04688	0.353876
ENSMMUG00000009652	CCSER1	0.00907667	-1.88263	0.0652081	0.0959506	2.13856	0.00261874	0.0563102	1.33024	0.272868	0.0122466	-1.69521	0.0478348
ENSMMUG00000019720	CCSER2	0.232103	0.00611786	1	0.274617	0.286957	0.617548	0.247765	0.128722	1	0.211691	-0.211262	0.857371
ENSMMUG00000010820	CCT2	0.238587	0.305078	0.730035	0.205136	0.0111771	1	0.199499	-0.0501013	1	0.187198	-0.219253	0.849398
ENSMMUG00000019034	CCT3	0.197093	0.425878	0.544333	0.185284	0.249996	0.71565	0.159277	-0.00722224	1	0.130339	-0.470139	0.486768
ENSMMUG00000013973	CCT4	0.232103	0.425168	0.506124	0.12242	-0.656175	0.378707	0.255809	0.588611	0.516958	0.14171	-0.638032	0.197631
ENSMMUG00000020112	CCT5	0.220433	0.400216	0.568684	0.21837	0.31367	0.608858	0.168931	-0.125843	1	0.153082	-0.390592	0.614435
ENSMMUG00000015272	CCT6A	0.24896	-0.0170547	1	0.241531	-0.0524118	1	0.257418	0.0473103	1	0.252804	0.0130286	1
ENSMMUG00000006399	CCT6B	0.0168567	0.0190569	1	0.0198519	0.412488	0.909804	0.0209152	0.430639	1	0.0148708	-0.30664	0.916044
ENSMMUG00000012448	CCT7	0.158193	-0.00265234	1	0.172049	0.148629	0.853316	0.193064	0.376561	0.901265	0.137337	-0.332961	0.699785
ENSMMUG00000003023	CCT8	0.14393	-0.0476141	1	0.158815	0.136242	0.883077	0.138362	-0.112336	1	0.153082	0.0847462	1
ENSMMUG00000016904	CD101	0.00129667	1.42116	0.910993	0.00330864	3.06456	0.418151	0	0.247775	1	0	-1.01713	0.904935
ENSMMUG00000017806	CD109	0.0389	1.12742	0.271715	0.0264691	0.327599	0.888959	0.0160886	-0.565812	1	0.0166203	-0.724953	0.669198
ENSMMUG00000010007	CD14	0.149117	0.348399	0.746855	0.046321	-1.459	0.0919599	0.0852698	-0.669763	0.795625	0.153957	0.519735	0.499445
ENSMMUG00000062450	CD151	0.125777	-0.267916	0.932263	0.119111	-0.284403	0.945328	0.0917052	-0.785015	0.629744	0.194196	0.7913	0.151679
ENSMMUG00000005150	CD163	0.08558	0.220458	0.910993	0.0132346	-2.3684	0.00390376	0.102967	0.569703	0.724486	0.0743542	-0.0827217	1
ENSMMUG00000022109	CD163L1	0.00518667	-0.426842	0.993852	0.00992593	0.816637	0.74448	0.00965318	0.640092	1	0.00699804	-0.0696008	1
ENSMMUG00000007011	CD164	0.24507	0.30451	0.744575	0.264691	0.379275	0.498586	0.215588	0.0422742	1	0.172327	-0.461026	0.500805
ENSMMUG00000007700	CD180	0.0298233	-0.708128	0.436674	0.0264691	-0.672401	0.547606	0.0691811	0.882778	0.362649	0.046362	0.0938979	1
ENSMMUG00000006880	CD19	0	-0.163807	1	0	1.4796	1	0.00321773	3.4177	0.600457	0	-1.01713	0.904935
ENSMMUG00000010626	CD1C	0	-1.57884	0.723417	0.00330864	1.25721	0.774209	0.00965318	3.64009	0.10225	0	-2.43217	0.440383
ENSMMUG00000020156	CD1D	0.01556	-0.163807	1	0.0330864	1.16644	0.199482	0.00965318	-0.851761	0.896657	0.0192446	0.23341	0.990766
ENSMMUG00000052649	CD2	0.00129667	0.0992273	1	0.00992593	3.4796	0.0601609	0	-0.752225	1	0.000874755	-0.754099	0.968502
ENSMMUG00000016076	CD200	0.17116	0.352316	0.713765	0.264691	1.03373	0.040723	0.120665	-0.311653	1	0.107595	-0.6479	0.276361
ENSMMUG00000017621	CD22	1.52488	0.839056	0.0527681	1.48558	0.596995	0.247514	0.723989	-0.63105	0.682067	0.754039	-0.698545	0.165017
ENSMMUG00000052693	CD226	0	0.421155	1	0.00330864	4.06456	0.276672	0	0.832737	1	0	-0.432171	1
ENSMMUG00000017333	CD244	0.0142633	-0.900773	0.546612	0.0231605	0.0645643	1	0.0321773	0.552629	0.950411	0.0279922	0.326821	0.904935
ENSMMUG00000015986	CD248	0.0168567	0.141047	1	0.00661728	-0.842326	0.848198	0.0128709	-0.28274	1	0.0201194	0.567829	0.849299
ENSMMUG00000012235	CD274	0.00259333	-0.453314	1	0.00992593	1.74264	0.388839	0.00160886	-0.752225	1	0.00524853	0.567829	0.978228
ENSMMUG00000005448	CD276	0.0298233	-0.864247	0.264582	0.112494	1.46593	0.00613547	0.0691811	0.692256	0.636517	0.0341155	-0.768454	0.270228
ENSMMUG00000057214	CD28	0.00778	0.769079	0.888438	0	-1.0229	0.673418	0.00804432	0.832737	1	0.00437378	-0.432171	0.963201
ENSMMUG00000017952	CD2AP	0.145227	0.648877	0.223293	0.0529383	-1.0229	0.177827	0.082052	-0.455508	0.901265	0.109344	0.0532559	1
ENSMMUG00000021844	CD2BP2	0.0752067	-0.0799059	1	0.0628642	-0.300008	0.845488	0.0788343	0.0171619	1	0.085726	0.208501	0.889543
ENSMMUG00000060412	CD300A	0.0363067	-0.212717	0.982408	0.0397037	0.0370836	1	0.0547014	0.569703	0.851252	0.0376145	-0.201558	0.944789
ENSMMUG00000039401	CD300C	0.0103733	-0.266901	1	0.00661728	-0.479756	0.853962	0.024133	1.37331	0.353758	0.00962231	-0.547648	0.835409
ENSMMUG00000052500	CD300H	0.00259333	0.00611786	1	0	-0.257364	0.857891	0.00321773	0.4177	1	0.00437378	0.830864	0.904935
ENSMMUG00000037742	CD300LB	0	0.421155	1	0	2.06456	1	0.00160886	2.83274	0.901265	0	-0.432171	1
ENSMMUG00000004055	CD300LF	0.00129667	0.421155	1	0	0.742636	1	0.00321773	1.83274	0.901265	0.000874755	-0.432171	0.968502
ENSMMUG00000013263	CD300LG	0.00389	1.42116	0.835576	0	0.257209	1	0	-0.974618	1	0.00262427	0.567829	0.986397
ENSMMUG00000016695	CD320	0.784483	0.491902	0.315259	0.350716	-0.88484	0.156426	0.421522	-0.676202	0.468798	0.686683	0.258437	0.750702
ENSMMUG00000015133	CD34	0.146523	-0.0678827	1	0.0430123	-1.84233	0.0557265	0.0740077	-1.20886	0.278363	0.227436	1.16111	0.0215234
ENSMMUG00000042946	CD36	0.00389	-1.16381	0.761251	0.0529383	3.6926	0.00120337	0.00482659	-0.752225	1	0.00349902	-1.6338	0.510461
ENSMMUG00000014789	CD37	0.242477	0.0303004	1	0.138963	-0.826584	0.276672	0.329817	0.627454	0.483303	0.214315	-0.254528	0.837291
ENSMMUG00000015298	CD38	0.00907667	-2.32031	0.00925917	0.241531	3.91647	2.2e-12	0.035395	-0.167263	1	0.00962231	-2.53371	0.000334179
ENSMMUG00000049268	CD3D	0.0103733	0.890641	0.789135	0.0397037	3.59508	0.0342273	0	-2.55958	1	0	-3.82449	0.213916
ENSMMUG00000017593	CD3E	0.00389	0.0992273	1	0.0198519	3.06456	0.0461925	0.00160886	-0.752225	1	0.00174951	-1.30664	0.74405
ENSMMUG00000000717	CD3EAP	0.0285267	-0.163807	1	0.0529383	0.923208	0.276672	0.0386127	0.410504	1	0.0244931	-0.55147	0.728003
ENSMMUG00000017600	CD3G	0.00518667	0.573158	0.99414	0.0165432	2.64953	0.147741	0	-1.8677	1	0.00262427	-0.754099	0.922875
ENSMMUG00000013202	CD4	0.211357	0.88389	0.0386669	0.00992593	-3.57206	9.15e-06	0.193064	0.617174	0.540926	0.0997221	-0.751588	0.139861
ENSMMUG00000003683	CD40	0.00129667	0.421155	1	0	0.742636	1	0.00160886	0.832737	1	0.00174951	0.567829	1
ENSMMUG00000004327	CD44	0.04279	0.985056	0.353397	0.0562469	1.28029	0.146863	0.00965318	-1.54973	0.518068	0.0192446	-0.741499	0.636553
ENSMMUG00000007129	CD46	0.344913	0.530567	0.310054	0.172049	-0.677157	0.353177	0.315337	0.312682	0.918627	0.21519	-0.492232	0.397955
ENSMMUG00000008791	CD47	0.271003	-0.199989	0.950809	0.873482	1.9074	1.8e-07	0.257418	-0.277215	1	0.193321	-0.946094	0.0167388
ENSMMUG00000015812	CD48	0.0389	-0.209611	0.991998	0.0297778	-0.483872	0.67662	0.0852698	1.3978	0.0194203	0.0288669	-0.883867	0.185177
ENSMMUG00000010240	CD52	0.3112	0.236013	0.870925	0.251457	-0.144383	1	0.357168	0.488979	0.79594	0.217814	-0.540528	0.42778
ENSMMUG00000000811	CD53	0.230807	-0.0723088	1	0.205136	-0.23428	0.945328	0.2542	0.112197	1	0.247556	0.0773313	1
ENSMMUG00000008156	CD58	0.08169	0.720716	0.329868	0.046321	-0.285933	0.950121	0.046657	-0.368897	1	0.0524853	-0.242901	0.904935
ENSMMUG00000055602	CD59	0.306013	-0.141312	0.99921	0.377185	0.22706	0.691743	0.379692	0.270269	0.990508	0.30529	-0.178176	0.904935
ENSMMUG00000019835	CD5L	0	-0.163807	1	0	1.4796	1	0.00321773	3.4177	0.600457	0	-1.01713	0.904935
ENSMMUG00000044417	CD6	0	-0.578845	0.962472	0.00661728	3.64953	0.127779	0.00160886	1.24777	1	0	-1.43217	0.773849
ENSMMUG00000013232	CD63	1.02826	0.321983	0.65678	1.15472	0.449014	0.34339	0.796387	-0.178129	1	0.74879	-0.366739	0.595834
ENSMMUG00000013501	CD68	0.0337133	-0.993882	0.265573	0.0893333	0.712048	0.363362	0.0418304	-0.5823	0.934098	0.078728	0.753696	0.34187
ENSMMUG00000015297	CD69	0.07002	-0.937036	0.562416	0.0330864	-1.82473	0.290949	0.41026	3.49289	1.63e-09	0.0139961	-3.66664	4.29e-07
ENSMMUG00000064781	CD7	0	-2.57884	0.648002	0.00330864	0.157674	0.875448	0.00482659	0.132298	1	0.00962231	1.83086	0.579481
ENSMMUG00000011042	CD70	0	-0.163807	1	0	1.4796	1	0.00321773	3.4177	0.600457	0	-1.01713	0.904935
ENSMMUG00000016318	CD72	0.01167	-1.03828	0.353042	0.0297778	0.605133	0.615384	0.011262	-1.00015	0.732431	0.0332407	1.15279	0.130928
ENSMMUG00000009113	CD74	0.97639	1.05328	0.0119308	0.701432	0.235124	0.701077	0.400607	-0.729932	0.602992	0.447	-0.678911	0.240813
ENSMMUG00000047772	CD79A	0	-1.90077	0.593196	0	-0.257364	1	0.011262	3.24777	0.0889436	0.00174951	-0.847208	0.841332
ENSMMUG00000041327	CD79B	0	-1.3862	0.879638	0	0.257209	1	0.00965318	4.64009	0.0600603	0	-2.23953	0.594937
ENSMMUG00000016367	CD80	0.0142633	0.6138	0.820539	0	-1.93544	0.266062	0.0176975	1.02538	0.797731	0.0078728	-0.633805	0.800345
ENSMMUG00000002043	CD81	1.20201	-0.204176	0.909619	2.18701	0.823766	0.048064	1.34984	0.0199947	1	1.19142	-0.265154	0.759589
ENSMMUG00000019268	CD82	0.0920633	-0.0382763	1	0.0661728	-0.50312	0.786594	0.0965318	0.0561156	1	0.102346	0.202545	0.922875
ENSMMUG00000020289	CD83	0.74299	0.560923	0.370325	0.14558	-2.06105	0.00606278	0.497139	-0.242077	1	0.601832	0.139764	0.943587
ENSMMUG00000015470	CD84	0.0298233	-0.0162499	1	0.0562469	1.08474	0.142383	0.0305684	0.046141	1	0.0244931	-0.48108	0.739841
ENSMMUG00000000912	CD86	0.0959533	0.392586	0.692662	0.0397037	-0.983189	0.229497	0.117447	0.775404	0.342086	0.0586086	-0.666636	0.279754
ENSMMUG00000003524	CD8A	0.03501	-0.654133	0.519484	0.0827161	0.858113	0.229805	0.0723989	0.712443	0.636517	0.0411135	-0.461918	0.692308
ENSMMUG00000004470	CD9	0.806527	0.632781	0.202895	0.860247	0.602622	0.243929	0.513227	-0.274741	1	0.433879	-0.70629	0.15434
ENSMMUG00000016813	CD93	0.05057	0.25123	0.962472	0.0198519	-1.0706	0.37175	0.024133	-1.00015	0.631661	0.0594834	0.745616	0.388686
ENSMMUG00000000688	CD96	0	-0.578845	1	0.00661728	3.64953	0.175463	0	-0.167263	1	0.000874755	-0.0171334	1
ENSMMUG00000016610	CD99L2	0.0518667	-0.254716	0.962472	0.14558	1.56773	0.00410577	0.0482659	-0.352618	1	0.0489863	-0.444771	0.707711
ENSMMUG00000056564	CDA	0.00129667	0.0992273	1	0	0.479602	1	0.00482659	2.24777	0.712298	0.000874755	-0.754099	0.968502
ENSMMUG00000013470	CDADC1	0.00907667	-1.10241	0.365508	0.0363951	1.25721	0.147037	0.0289595	0.951382	0.694518	0.0139961	-0.554161	0.766874
ENSMMUG00000015123	CDAN1	0.0181533	-1.06427	0.294621	0.0992593	1.9313	0.00175104	0.0273507	-0.337188	1	0.0314912	-0.176914	0.993441
ENSMMUG00000017145	CDC123	0.07391	-0.0337466	1	0.0827161	0.187575	0.875007	0.07079	-0.101674	1	0.0778532	0.0709975	1
ENSMMUG00000019106	CDC14A	0.0440867	0.360614	0.910993	0.0165432	-1.0229	0.661889	0.0273507	-0.489191	1	0.0437378	0.407364	0.857284
ENSMMUG00000005997	CDC14B	0.00259333	3.00612	0.446135	0	1.4796	1	0	0.247775	1	0	-1.01713	0.91091
ENSMMUG00000007439	CDC16	0.0492733	0.247126	0.944123	0.0661728	0.728961	0.369785	0.0450482	0.0760085	1	0.0341155	-0.553186	0.629049
ENSMMUG00000003149	CDC20	0.0103733	1.00612	0.731641	0.00661728	0.479602	0.949929	0.011262	1.1323	0.901265	0.00174951	-2.01713	0.220117
ENSMMUG00000001515	CDC23	0.0285267	-0.0996768	1	0.0430123	0.643101	0.472504	0.035395	0.311905	1	0.0262427	-0.335956	0.857284
ENSMMUG00000020954	CDC25A	0.00389	-0.163807	1	0.00330864	0.257209	1	0.00482659	0.247775	1	0.00612329	0.567829	0.943974
ENSMMUG00000018922	CDC25B	0.0129667	-0.926768	0.484314	0.0661728	1.93332	0.00555666	0.024133	0.160312	1	0.0174951	-0.563415	0.726601
ENSMMUG00000052074	CDC26	0.0220433	-0.339657	0.910993	0.0165432	-0.540298	0.680209	0.0563102	1.5764	0.0218001	0.0174951	-0.897834	0.296752
ENSMMUG00000018599	CDC27	0.0259333	-0.356452	0.906656	0.0496296	0.797778	0.355022	0.0321773	0.0551298	1	0.0314912	-0.0300724	1
ENSMMUG00000028950	CDC34	0.0142633	0.68419	0.793775	0.0165432	0.949087	0.548955	0.011262	0.247775	1	0.00612329	-1.01713	0.606918
ENSMMUG00000003111	CDC37	0.156897	-0.0404247	1	0.208444	0.442513	0.423521	0.176975	0.188361	1	0.14171	-0.288014	0.778077
ENSMMUG00000000141	CDC37L1	0.0713167	-0.000308405	1	0.0496296	-0.505291	0.630504	0.0900964	0.446459	0.901265	0.0682309	-0.117075	1
ENSMMUG00000008182	CDC40	0.123183	-0.217884	0.948185	0.241531	0.947588	0.0607466	0.149624	0.153707	1	0.115468	-0.410311	0.631607
ENSMMUG00000022009	CDC42	0.95305	0.410414	0.44502	0.579012	-0.472478	0.522209	0.735251	-0.110238	1	0.743542	-0.117008	0.962167
ENSMMUG00000008638	CDC42BPA	0.121887	-0.317328	0.822704	0.287852	1.18415	0.0130837	0.175366	0.375692	0.901265	0.104971	-0.698183	0.210506
ENSMMUG00000008380	CDC42BPB	0.0246367	-0.163807	1	0.046321	0.949087	0.26792	0.0193064	-0.532912	1	0.0288669	0.13173	1
ENSMMUG00000003971	CDC42BPG	0.00129667	0.421155	1	0	0.742636	1	0.00160886	0.832737	1	0.00174951	0.567829	1
ENSMMUG00000002868	CDC42EP1	0.115403	0.461797	0.587237	0.0661728	-0.473856	0.677524	0.0852698	-0.133474	1	0.0883503	-0.108474	1
ENSMMUG00000052788	CDC42EP3	0.0453833	0.115347	1	0.0264691	-0.623492	0.537376	0.035395	-0.316126	1	0.0507358	0.406078	0.724415
ENSMMUG00000018148	CDC42EP4	0.150413	0.484165	0.529653	0.0794074	-0.59536	0.547606	0.102967	-0.253419	1	0.118092	-0.0241882	1
ENSMMUG00000010074	CDC42SE1	0.0907667	0.00104688	1	0.0628642	-0.526397	0.560569	0.0788343	-0.244506	1	0.105845	0.379625	0.643422
ENSMMUG00000060388	CDC42SE2	0.316387	0.1655	0.925315	0.188593	-0.669912	0.32915	0.26868	-0.145633	1	0.314912	0.19024	0.853337
ENSMMUG00000021904	CDC45	0.00129667	0.421155	1	0	0.742636	1	0.00160886	0.832737	1	0.00174951	0.567829	1
ENSMMUG00000014389	CDC5L	0.176347	0.161635	0.961193	0.191901	0.281871	0.665108	0.144798	-0.206362	1	0.156581	-0.0951359	1
ENSMMUG00000004755	CDC6	0	0.421155	1	0	2.06456	1	0	0.832737	1	0.000874755	1.56783	0.849398
ENSMMUG00000056970	CDC7	0.0129667	-0.248696	0.998616	0.0430123	1.87192	0.0153261	0.0128709	-0.206791	1	0.0113718	-0.624816	0.709253
ENSMMUG00000022647	CDC73	0.09336	0.289052	0.815474	0.0760988	-0.0578323	1	0.0723989	-0.190595	1	0.0796027	-0.0481603	1
ENSMMUG00000010582	CDCA2	0	0.421155	1	0	2.06456	1	0	0.832737	1	0.000874755	1.56783	0.849398
ENSMMUG00000005191	CDCA3	0	-0.578845	0.962472	0	1.06456	1	0.00160886	1.24777	1	0.00174951	1.15279	0.928113
ENSMMUG00000014228	CDCA7	0	-0.578845	0.962472	0.00661728	3.64953	0.127779	0	-0.167263	1	0.000874755	-0.0171334	1
ENSMMUG00000022766	CDCA7L	0.04279	0.753731	0.377766	0.0264691	-0.0692914	1	0.0176975	-0.830228	0.792515	0.0297417	-0.0308083	1
ENSMMUG00000014340	CDCA8	0.00389	1.42116	0.739828	0.00330864	1.4796	0.668528	0.00321773	1.09577	1	0	-2.23953	0.667042
[truncated: 14,660 more rows]

## Sheet: Table S1
Table S1. Differential expression of genes in rhesus monkey lung tissues in response to SARS-CoV-2 infection based on scRNA-seq.
FeatureID	FeatureName	16001_LF_1 Average	16001_LF_1 Log2 Fold Change	16001_LF_1 P-Value	16001_RF_1 Average	16001_RF_1 Log2 Fold Change	16001_RF_1 P-Value	16149_LF_1 Average	16149_LF_1 Log2 Fold Change	16149_LF_1 P-Value	16149_RF_1 Average	16149_RF_1 Log2 Fold Change	16149_RF_1 P-Value	16271_LF Average	16271_LF Log2 Fold Change	16271_LF P-Value	16271_RF Average	16271_RF Log2 Fold Change	16271_RF P-Value
ENSMMUG00000012459	A1BG	0.000151398	-1.59559	0.238765	0.000947374	0.399717	0.907396	0.00216838	2.11672	0.000494441	0.000141112	-1.71193	0.226174	0.000640337	-0.281863	0.783032	0.000278736	-1.11372	0.411743
ENSMMUG00000022680	A2ML1	0	1.83068	1	0	1.02775	1	0.000103256	3.18085	0.557839	0	1.71433	1	0	0.718137	1	0	1.69364	1
ENSMMUG00000010194	A4GALT	0.060862	0.0807037	0.907062	0.035716	-0.827862	0.00322828	0.0346941	-0.861854	0.00312496	0.0484015	-0.295071	0.589262	0.0877262	0.839489	1.29325e-05	0.0777673	0.501234	0.118802
ENSMMUG00000022036	AAAS	0.0208929	-0.402425	0.381174	0.0341055	0.440123	0.167914	0.0319061	0.30723	0.472905	0.0224369	-0.292412	0.612991	0.0232122	-0.270665	0.346603	0.0262012	-0.0398892	1
ENSMMUG00000011117	AACS	0.0492043	0.455744	0.15991	0.0364739	-0.0513363	1	0.0375852	0.00260742	1	0.0381003	0.0266462	1	0.0295355	-0.436106	0.0780148	0.0420891	0.19366	0.688288
ENSMMUG00000001664	AADAC	0.00075699	0.771783	0.645467	0	-2.87914	0.143205	0.00123907	1.71137	0.129038	0.000705562	0.655441	0.821249	0.000400211	-0.340757	0.884969	0.000278736	-0.528755	0.919011
ENSMMUG00000019473	AADAT	0.000908388	-0.853821	0.455185	0.00170527	-0.00972698	1	0.000929305	-0.940163	0.366764	0.00211669	0.374485	0.787063	0.0015208	-0.226721	0.792396	0.0039023	1.46416	0.0139926
ENSMMUG00000041415	AAGAB	0.0157454	-0.942917	0.00876664	0.0315475	0.174242	0.744944	0.0293247	0.0410501	1	0.017639	-0.774971	0.0416984	0.0359389	0.440483	0.0478292	0.0340058	0.290425	0.494979
ENSMMUG00000007868	AAK1	0.0978031	0.154976	0.725663	0.0976742	0.166685	0.74853	0.087871	-0.0243841	1	0.0842441	-0.0919856	0.999534	0.0802822	-0.193344	0.479178	0.0907285	0.0307887	1
ENSMMUG00000010119	AAMDC	0.043754	-0.881957	0.00817702	0.0928426	0.362694	0.269849	0.0904524	0.306683	0.415202	0.0434626	-0.899517	0.00754256	0.0795619	0.0800341	0.815983	0.0896135	0.27301	0.48692
ENSMMUG00000022812	AAMP	0.132473	0.203785	0.59772	0.113969	-0.0500971	1	0.118228	0.0154108	1	0.115148	-0.0287979	1	0.111739	-0.0893654	0.802953	0.118463	0.0183229	1
ENSMMUG00000018970	AANAT	0.000302796	2.41564	0.336984	9.47374e-05	0.70582	1	0.000103256	0.858925	1	0	0.129372	1	8.00421e-05	0.396209	1	0	0.108675	1
ENSMMUG00000020691	AAR2	0.0157454	-0.713643	0.0674879	0.0224528	-0.170192	0.828063	0.0256075	0.0627039	0.991293	0.0228602	-0.125526	0.948575	0.0286551	0.28265	0.262556	0.0305216	0.358653	0.365701
ENSMMUG00000028933	AARD	0.00075699	0.286357	1	0.00189475	2.09814	0.000952726	0.000929305	0.548585	0.819057	0.000141112	-1.57107	0.273864	0	-3.60379	0.000452489	0.000557472	-0.15436	1
ENSMMUG00000021653	AARS1	0.0660095	-0.521308	0.16344	0.10099	0.18321	0.719015	0.103463	0.223181	0.641463	0.0804341	-0.207803	0.760927	0.0959705	0.0940362	0.76819	0.0869656	-0.0800215	1
ENSMMUG00000014387	AARS2	0.0113548	-0.618363	0.166131	0.0161054	-0.0760002	1	0.0159014	-0.095692	0.98964	0.0119946	-0.53888	0.273864	0.0221717	0.542457	0.0232977	0.0199296	0.289915	0.552166
ENSMMUG00000016360	AASDH	0.0263432	-0.12538	0.939545	0.0297475	0.0766573	0.951183	0.0267433	-0.110796	0.96176	0.020038	-0.566663	0.190793	0.0280147	-0.03355	1	0.0406954	0.61227	0.0549124
ENSMMUG00000010990	AASDHPPT	0.0729738	-0.608519	0.0873226	0.119369	0.204949	0.655663	0.107386	0.012006	1	0.0776118	-0.515984	0.184093	0.118943	0.20818	0.400442	0.12571	0.277701	0.500625
ENSMMUG00000044304	AASS	0.0489015	0.138481	0.786958	0.0587372	0.494822	0.0860023	0.055242	0.368891	0.304893	0.0340081	-0.454265	0.315409	0.0204908	-1.35372	3.27236e-09	0.0614612	0.533173	0.0970315
ENSMMUG00000021669	AATF	0.0770616	-0.415761	0.309664	0.105727	0.105696	0.897624	0.0922077	-0.13655	0.899242	0.0773296	-0.414122	0.333685	0.1143	0.261921	0.263593	0.11902	0.299312	0.416809
ENSMMUG00000015514	AATK	0.0192275	0.307115	0.504889	0.0161054	0.0088887	1	0.0178633	0.193344	0.783746	0.0167924	0.0820668	0.96526	0.00952501	-0.914131	0.000782409	0.0214627	0.50012	0.217759
ENSMMUG00000046237	ABAT	0.00847829	-0.342057	0.573281	0.0118422	0.207366	0.745179	0.00898328	-0.275595	0.708388	0.00804341	-0.430499	0.462714	0.0132069	0.431398	0.112487	0.0110101	0.0759862	0.9784
ENSMMUG00000020608	ABCA1	0.0426942	0.546975	0.0929331	0.0235896	-0.46897	0.227759	0.0277759	-0.184238	0.830653	0.0426159	0.550241	0.10521	0.030336	-0.0350621	1	0.0248075	-0.355877	0.513515
ENSMMUG00000014813	ABCA12	0.00151398	2.48275	0.0100637	0.000189475	-0.846721	0.737292	0	-2.40411	0.25163	0.000564449	0.714335	0.878678	8.00421e-05	-1.80542	0.111501	0.000836207	1.33107	0.439537
ENSMMUG00000016191	ABCA13	0.000302796	-0.169323	1	0.00123159	2.13466	0.041073	0.000103256	-1.463	0.574767	0.00127001	1.9488	0.105874	0	-2.9823	0.0288452	0	-2.0068	0.41127
ENSMMUG00000021434	ABCA2	0.0402719	-0.849673	0.0129136	0.0691583	0.0105813	1	0.0661872	-0.066365	1	0.0395115	-0.886372	0.00999019	0.104055	0.841351	1.24454e-05	0.0656423	-0.0756683	1
ENSMMUG00000019242	ABCA3	0.00196817	0.448207	0.698382	0.00123159	-0.354722	0.848472	0.00185861	0.341317	0.854807	0.0011289	-0.401142	0.82946	0.000800421	-1.07036	0.0831565	0.00320546	1.30132	0.0577214
ENSMMUG00000013858	ABCA4	0.00075699	0.328177	1	0.000663162	0.0277477	1	0.000929305	0.59589	0.765095	0.000987787	0.714335	0.730923	0.000400211	-0.784363	0.40817	0.000696839	0.191137	1
ENSMMUG00000018608	ABCA5	0.0187733	-0.477334	0.280645	0.020937	-0.333919	0.487701	0.0272596	0.130039	0.874159	0.0224369	-0.196158	0.824766	0.0274544	0.151463	0.605901	0.034842	0.54624	0.105083
ENSMMUG00000018592	ABCA6	0.0239209	-1.05918	0.00338607	0.0527687	0.216704	0.649239	0.0533834	0.23332	0.641319	0.0217313	-1.21472	0.000702253	0.0725181	0.891147	2.83893e-05	0.0309397	-0.668483	0.0989196
ENSMMUG00000015303	ABCA7	0.0158968	-0.367698	0.472609	0.0189475	-0.0992777	0.967127	0.0188959	-0.101329	0.978631	0.0158046	-0.381365	0.486592	0.0244929	0.387775	0.112957	0.0238319	0.294943	0.525697
ENSMMUG00000018587	ABCA8	0.0210443	-0.144639	0.956501	0.0338212	0.725294	0.0216254	0.0414057	1.11938	4.64381e-05	0.0117123	-1.06952	0.0183174	0.00504265	-2.48276	5.00758e-16	0.0273161	0.287783	0.583409
ENSMMUG00000044129	ABCA9	0.00166538	-1.31228	0.0455251	0.0063474	0.829808	0.0585003	0.00857026	1.44389	4.13096e-05	0.00169335	-1.30632	0.0530475	0.00248131	-0.866825	0.0331137	0.00250862	-0.737915	0.325163
ENSMMUG00000010788	ABCB1	0.0464792	0.300613	0.440644	0.0376107	-0.0575813	1	0.0350038	-0.18042	0.835577	0.0471315	0.327565	0.412244	0.0177693	-1.34515	1.0735e-08	0.0677328	0.977559	0.000261997
ENSMMUG00000022094	ABCB10	0.0102951	-1.03521	0.00586766	0.0202738	0.0277477	1	0.0157982	-0.399418	0.406423	0.00903119	-1.24344	0.000930351	0.0272944	0.61832	0.00488932	0.0324727	0.84804	0.00356545
ENSMMUG00000013832	ABCB11	0.000151398	1.24571	0.791566	9.47374e-05	0.442785	1	0.000206512	1.44389	0.712567	0.000141112	1.12937	0.851008	8.00421e-05	0.133175	1	0	-0.113718	1
ENSMMUG00000015619	ABCB7	0.0697945	-0.115641	0.940134	0.0855478	0.241059	0.566483	0.079404	0.102012	0.901722	0.0599728	-0.363534	0.430272	0.0748394	-0.00348799	1	0.0735862	-0.0299027	1
ENSMMUG00000020442	ABCB8	0.00696431	-1.14806	0.00387146	0.0144001	-0.0254772	1	0.0132168	-0.172055	0.870812	0.00747896	-1.05041	0.0102627	0.0217715	0.802466	0.000292285	0.0188147	0.432372	0.289164
ENSMMUG00000005301	ABCB9	0.000302796	-0.906288	0.52906	0.00113685	0.821297	0.483221	0.000826049	0.263315	1	0.000846674	0.351765	0.93735	0.000640337	-0.199401	0.8856	0.000696839	0.0691464	1
ENSMMUG00000005914	ABCC1	0.0136258	0.332847	0.477335	0.0100422	-0.190787	0.829482	0.0111517	-0.00515925	1	0.0158046	0.591999	0.11887	0.00944497	-0.311858	0.33647	0.00961638	-0.240475	0.759606
ENSMMUG00000015569	ABCC10	0.0423914	0.165822	0.722173	0.037137	-0.0594992	1	0.0337648	-0.222315	0.737567	0.0341492	-0.190575	0.821249	0.0378599	-0.0270231	1	0.0483607	0.392588	0.280386
ENSMMUG00000002201	ABCC12	0	1.83068	1	9.47374e-05	3.02775	0.564225	0	1.18085	1	0	1.71433	1	0	0.718137	1	0	1.69364	1
ENSMMUG00000020090	ABCC13	0	0.830677	1	0	0.0277477	1	0	0.180853	1	0.000282225	3.2993	0.265796	8.00421e-05	1.13317	0.715114	0	0.693637	1
ENSMMUG00000023764	ABCC2	0.000151398	-1.12352	0.618375	0.000663162	0.383892	0.966908	0.000413025	-0.304574	0.971599	0.000423337	-0.143646	1	0.000800421	0.718137	0.448897	0.000836207	0.800552	0.684694
ENSMMUG00000003414	ABCC3	0.0145342	-1.12687	0.00178879	0.0395055	0.523219	0.075986	0.0363462	0.355511	0.370502	0.0162279	-0.966843	0.00989066	0.0348183	0.296497	0.234708	0.0260618	-0.219379	0.761484
ENSMMUG00000021807	ABCC4	0.011809	-0.450505	0.37158	0.0150632	-0.0744905	1	0.0155917	-0.0120889	1	0.0110068	-0.566847	0.247937	0.0215313	0.622525	0.00838197	0.0153305	-0.0355088	1
ENSMMUG00000005515	ABCC5	0.0181678	-0.24905	0.694279	0.0251054	0.304953	0.464585	0.0239554	0.213732	0.708388	0.0132646	-0.750608	0.0645132	0.0195303	-0.157402	0.663974	0.0260618	0.347359	0.41127
ENSMMUG00000041962	ABCC6	0.00121118	0.913139	0.478612	0.000284212	-1.25765	0.383384	0.000309768	-1.10455	0.543789	0.00239891	2.2404	0.00431698	0.000560295	-0.411146	0.72217	0.000418104	-0.591765	0.853301
ENSMMUG00000023581	ABCC8	0.0198331	0.844404	0.0126011	0.0120316	-0.0139114	1	0.01332	0.167047	0.853094	0.00733784	-0.791364	0.103778	0.00296156	-2.30306	1.54077e-13	0.0246681	1.27153	2.00723e-05
ENSMMUG00000020806	ABCC9	0.000908388	-0.169323	1	0.00132632	0.349676	0.86771	0.00216838	1.28273	0.11794	0.000987787	-0.0670247	1	0.000400211	-1.52979	0.0541716	0.00111494	0.108675	1
ENSMMUG00000012746	ABCD1	0.0177136	-0.710846	0.0647129	0.0328739	0.31082	0.424202	0.0322159	0.267524	0.557839	0.0239891	-0.235227	0.730759	0.0284149	0.0441234	0.937356	0.0263405	-0.0830208	1
ENSMMUG00000014007	ABCD2	0.000605592	-0.169323	1	0.000757899	0.0277477	1	0.00154884	1.32287	0.137294	0.000282225	-1.09302	0.443414	0.000320168	-1.28186	0.118214	0.00139368	1.06561	0.345068
ENSMMUG00000014013	ABCD3	0.0393635	-0.368431	0.418462	0.0590214	0.323046	0.359693	0.0573072	0.262247	0.554419	0.0354192	-0.540806	0.183393	0.0413017	-0.331912	0.199422	0.0628549	0.406599	0.245828
ENSMMUG00000004041	ABCD4	0.0598022	0.161398	0.722577	0.0505898	-0.125603	0.905706	0.0490467	-0.176404	0.827049	0.0434626	-0.361823	0.449924	0.0543486	0.00146887	1	0.07275	0.500303	0.115769
ENSMMUG00000004433	ABCE1	0.168355	0.0564761	0.989272	0.159443	-0.0365502	1	0.166346	0.0388407	1	0.173992	0.112134	0.88953	0.149759	-0.154439	0.590723	0.169332	0.0667755	0.968492
ENSMMUG00000001886	ABCF1	0.210897	-0.186555	0.72827	0.230685	-0.0444454	1	0.233359	-0.0233312	1	0.219289	-0.124484	0.898996	0.260617	0.185494	0.453433	0.248075	0.0802009	0.93847
ENSMMUG00000006679	ABCF2	0.0286142	-0.382465	0.404068	0.0386528	0.112182	0.880541	0.0441936	0.352986	0.341109	0.0321736	-0.197168	0.804472	0.03794	0.0814666	0.801558	0.031079	-0.253895	0.679825
ENSMMUG00000006558	ABCF3	0.0464792	-0.320916	0.498079	0.0557056	-0.0322233	1	0.0582365	0.0468354	1	0.0517882	-0.148504	0.895405	0.0643539	0.241699	0.309432	0.0575589	0.0257287	1
ENSMMUG00000018058	ABCG1	0.145039	-1.71611	9.41601e-09	0.550803	0.433388	0.131961	0.380809	-0.234942	0.64896	0.343891	-0.387881	0.344621	0.700448	0.977681	6.29067e-08	0.24027	-0.955995	0.00191635
ENSMMUG00000008797	ABCG2	0.0420886	0.561408	0.0801299	0.0340107	0.21582	0.65813	0.0272596	-0.177628	0.838873	0.0430393	0.607588	0.0597376	0.0126467	-1.48566	6.37412e-10	0.0359569	0.29576	0.49286
ENSMMUG00000013799	ABCG4	0.000302796	0.167712	1	0.000378949	0.262213	1	0.000309768	0.0109277	1	0.000564449	0.9488	0.715668	0.000160084	-0.944828	0.551487	0.000696839	1.2786	0.438093
ENSMMUG00000002388	ABHD1	0.000151398	-2.56164	0.011098	0.00142106	-0.101535	1	0.0016521	0.159791	1	0.000423337	-1.64322	0.0866444	0.00328173	1.65102	3.31441e-05	0.00111494	-0.403224	0.786291
ENSMMUG00000055296	ABHD10	0.0137772	-0.289617	0.626793	0.0192317	0.273908	0.564225	0.0157982	-0.0798377	1	0.0135468	-0.320563	0.60477	0.015128	-0.167335	0.647778	0.0220201	0.488851	0.199907
ENSMMUG00000014557	ABHD11	0.0175622	-0.989829	0.00491102	0.0330633	0.00728363	1	0.0248847	-0.477713	0.221055	0.0241302	-0.501452	0.246184	0.0491459	0.808903	4.44253e-05	0.0386049	0.269547	0.530105
ENSMMUG00000009201	ABHD12	0.101891	-0.692885	0.0404703	0.204633	0.492363	0.0687706	0.184622	0.289692	0.472871	0.116418	-0.487261	0.21287	0.165047	0.0934005	0.765708	0.127522	-0.341564	0.424166
ENSMMUG00000014667	ABHD12B	0.000151398	1.83068	0.698382	0	-0.29418	1	0.000103256	1.18085	0.899242	0	0.392407	1	0.000160084	1.71814	0.401147	0	0.371709	1
ENSMMUG00000008039	ABHD13	0.0716112	0.232083	0.547443	0.0605372	-0.0517371	1	0.0610244	-0.0364828	1	0.0598316	-0.0660986	1	0.0645139	0.0650856	0.84781	0.0571408	-0.142021	0.893087
ENSMMUG00000019657	ABHD14B	0.0704001	-0.0786881	1	0.082611	0.202328	0.644352	0.083844	0.224997	0.618235	0.0661817	-0.18105	0.821374	0.0673154	-0.173827	0.564109	0.0705201	-0.0770771	1
ENSMMUG00000019670	ABHD15	0.00181678	0.531117	0.623216	0.00123159	-0.142177	1	0.000516281	-1.38393	0.112374	0.00169335	0.414775	0.847194	0.00128067	-0.101291	0.948048	0.00236925	0.980919	0.20199
ENSMMUG00000015686	ABHD16A	0.207567	0.0742326	0.948913	0.186159	-0.114185	0.896487	0.224066	0.21651	0.644228	0.193042	-0.0457343	1	0.182816	-0.152827	0.594057	0.206683	0.0679383	0.964116
ENSMMUG00000011854	ABHD16B	0	1.24571	1	0	0.442785	1	0	0.59589	1	0	1.12937	1	8.00421e-05	1.71814	0.601798	0.000139368	2.69364	0.574012
ENSMMUG00000016539	ABHD17A	0.351243	0.185852	0.674435	0.355265	0.225071	0.578203	0.3615	0.251886	0.557839	0.315668	0.00874738	1	0.238205	-0.500859	0.0195848	0.285844	-0.155394	0.816655
ENSMMUG00000018880	ABHD17B	0.196666	0.794512	0.00239332	0.139927	0.225701	0.593703	0.148999	0.335745	0.355184	0.155506	0.388749	0.271246	0.0439431	-1.74891	2.65039e-16	0.10592	-0.254001	0.643123
ENSMMUG00000020931	ABHD18	0.0198331	0.0806554	0.942372	0.0188527	-0.00787618	1	0.0175535	-0.130915	0.930886	0.0169335	-0.178979	0.858307	0.0185698	-0.0378966	1	0.0231351	0.34094	0.429478
ENSMMUG00000014414	ABHD2	0.226794	-0.760927	0.0160235	0.35337	-0.0580993	1	0.344669	-0.100411	0.939034	0.29055	-0.373128	0.363121	0.502825	0.637647	0.000816979	0.370858	0.0265137	1
ENSMMUG00000004382	ABHD3	0.0935639	-0.211526	0.725328	0.117001	0.169284	0.743718	0.10687	0.00475181	1	0.110068	0.0540948	0.977888	0.107176	0.0100981	1	0.0988118	-0.124706	0.919561
ENSMMUG00000009441	ABHD4	0.0455708	0.222808	0.584878	0.0420634	0.0957885	0.90772	0.0445034	0.195116	0.713904	0.0383826	-0.0617304	1	0.0352986	-0.226128	0.432551	0.0351207	-0.20754	0.761484
ENSMMUG00000001031	ABHD5	0.106736	-0.805146	0.0146784	0.263465	0.759709	0.000861617	0.206822	0.281083	0.506119	0.163408	-0.129888	0.895578	0.164246	-0.137297	0.655004	0.108846	-0.782138	0.0192836
ENSMMUG00000006315	ABHD6	0.0502641	0.36535	0.296537	0.0433897	0.127789	0.839464	0.0464653	0.248805	0.578169	0.047696	0.279485	0.50095	0.0238525	-0.928996	3.87608e-05	0.0409742	0.0239955	1
ENSMMUG00000009656	ABHD8	0.0208929	-0.235257	0.704196	0.0270001	0.197515	0.710388	0.0238522	-0.025909	1	0.0179213	-0.48411	0.292136	0.0268141	0.193082	0.480167	0.0257831	0.107383	0.892057
ENSMMUG00000005078	ABI1	0.261767	-0.0290857	1	0.322012	0.348615	0.275238	0.265678	-0.0052971	1	0.258095	-0.0528219	1	0.233403	-0.244665	0.327768	0.256437	-0.0635992	1
ENSMMUG00000000312	ABI2	0.0691889	0.00810281	1	0.0689688	0.00176135	1	0.0766161	0.189129	0.721403	0.0516471	-0.467768	0.272988	0.0615524	-0.208848	0.47273	0.0883592	0.42352	0.211365
ENSMMUG00000002437	ABI3	0.0393635	-0.911255	0.00594047	0.0675477	-0.061853	1	0.0845668	0.342171	0.330514	0.0443093	-0.733811	0.0371203	0.0843644	0.36349	0.0976381	0.0823664	0.276925	0.477998
ENSMMUG00000002865	ABI3BP	0.0207415	0.804775	0.0206449	0.0122211	-0.104703	0.984541	0.0157982	0.354882	0.499856	0.0111479	-0.239861	0.80075	0.00200105	-2.97803	7.27478e-19	0.0243894	1.11965	0.000364265
ENSMMUG00000053648	ABITRAM	0.0181678	-0.862407	0.0171482	0.0318318	0.0266779	1	0.0295313	-0.104421	0.96717	0.022578	-0.529342	0.216138	0.0423423	0.59306	0.00469747	0.0352601	0.198506	0.684694
ENSMMUG00000012499	ABL1	0.00136258	-1.05685	0.132696	0.00274738	-0.0653617	1	0.00371722	0.471443	0.54649	0.00381003	0.499322	0.508753	0.00352185	0.389811	0.400442	0.00153305	-0.911225	0.223733
ENSMMUG00000006262	ABL2	0.00893248	0.0686827	0.994906	0.0104211	0.34643	0.532873	0.0140428	0.912563	0.00462393	0.00719673	-0.282193	0.764776	0.00568299	-0.737647	0.0220064	0.00529598	-0.762427	0.157799
ENSMMUG00000022524	ABLIM1	0.0240723	0.514169	0.137609	0.0117474	-0.706908	0.0370569	0.0122875	-0.62134	0.103284	0.0237069	0.493163	0.183569	0.0140874	-0.421588	0.123826	0.0291279	0.862918	0.0034693
ENSMMUG00000013984	ABLIM2	0.000454194	1.13024	0.723044	0.000284212	0.327308	1	0.000309768	0.480413	0.999343	0.000141112	-0.192556	0.972964	0.000160084	-0.504255	0.746636	0.000418104	0.993198	0.775908
ENSMMUG00000021657	ABLIM3	0.0313394	0.808309	0.00851132	0.0180001	-0.146368	0.893413	0.0186894	-0.0778815	1	0.0232835	0.296584	0.534018	0.00600316	-1.96615	2.31734e-13	0.0324727	0.886282	0.00319869
ENSMMUG00000015100	ABO	0.0104465	0.702572	0.108477	0.00540003	-0.427154	0.532873	0.00629862	-0.159572	0.937713	0.00804341	0.259433	0.72607	0.00296156	-1.43481	3.2513e-05	0.0129612	1.10867	0.00291024
ENSMMUG00000008130	ABR	0.0855399	-0.882257	0.0061395	0.145327	-0.0439836	1	0.135885	-0.159795	0.825854	0.0975086	-0.683927	0.0491146	0.211071	0.698043	0.000230766	0.173234	0.255019	0.551959
ENSMMUG00000017850	ABRA	0.000302796	1.83068	0.477335	0.000189475	1.02775	0.930414	0.000206512	1.18085	0.935979	0	-0.285665	0.903938	0	-1.28186	0.561599	0.000139368	0.886282	1
ENSMMUG00000061250	ABRACL	0.0339131	-0.215076	0.737142	0.0402634	0.0680995	0.961065	0.0351071	-0.172048	0.838873	0.038947	0.00949497	1	0.0452238	0.29579	0.206178	0.0349813	-0.167499	0.849418
ENSMMUG00000030337	ABRAXAS1	0.0198331	-0.184273	0.819038	0.0190422	-0.27549	0.607268	0.0184828	-0.320233	0.557839	0.0191913	-0.240201	0.734279	0.0274544	0.404621	0.0876229	0.0288492	0.441336	0.235455
ENSMMUG00000012501	ABRAXAS2	0.0383037	-0.661933	0.0649538	0.0643267	0.188618	0.687395	0.0545192	-0.107414	0.95253	0.0524938	-0.162593	0.86483	0.0676356	0.296082	0.191474	0.0604857	0.0715686	0.936817
ENSMMUG00000060813	ABT1	0.0548061	-0.413271	0.321277	0.0689688	-0.0479093	1	0.0810561	0.240818	0.574824	0.0684395	-0.0560808	1	0.074119	0.0852163	0.800576	0.0716351	0.0195102	1
ENSMMUG00000000166	ABTB1	0.091293	0.315447	0.371197	0.0615793	-0.359601	0.374298	0.0652579	-0.254553	0.652775	0.074084	-0.0326071	1	0.0819631	0.153491	0.575201	0.0865475	0.228314	0.591826
ENSMMUG00000058619	ABTB2	0.00787269	0.090992	0.981463	0.00994742	0.522049	0.237269	0.0145591	1.28075	1.48562e-05	0.00733784	-0.0253501	1	0.00160084	-2.482	7.79894e-12	0.00487788	-0.671713	0.26862
ENSMMUG00000000990	ACAA1	0.0493557	-1.15936	0.000242186	0.0965374	-0.11457	0.903646	0.0810561	-0.41052	0.286713	0.0492482	-1.17124	0.000207213	0.173131	1.08381	2.56942e-09	0.122504	0.294155	0.429233
ENSMMUG00000003040	ACAA2	0.0454194	-0.987932	0.00221707	0.102222	0.344675	0.31246	0.0776486	-0.152525	0.866605	0.0588439	-0.590232	0.112457	0.116301	0.628691	0.00161649	0.0759555	-0.180111	0.808357
ENSMMUG00000009349	ACACA	0.00439054	0.237722	0.836504	0.00360002	-0.113115	1	0.00309768	-0.356804	0.731863	0.00409226	0.12138	0.98913	0.00336177	-0.247916	0.63363	0.00571408	0.685075	0.21809
ENSMMUG00000022698	ACACB	0.00545033	0.381919	0.592945	0.00397897	-0.160697	0.954898	0.00340745	-0.411165	0.665331	0.00254002	-0.819097	0.242422	0.00576303	0.532922	0.141693	0.00501724	0.244879	0.801215
ENSMMUG00000008336	ACAD10	0.505518	-2.51799	6.45257e-17	2.57837	-0.0160278	1	2.15764	-0.323178	0.435261	1.06794	-1.40853	1.34069e-06	5.22187	1.53249	9.84063e-20	2.11546	-0.339469	0.417476
ENSMMUG00000054158	ACAD11	0.00817549	-0.723354	0.114763	0.0148738	0.24672	0.653392	0.0139396	0.126209	0.910033	0.00747896	-0.868399	0.0528686	0.0148878	0.259407	0.384012	0.0158879	0.34437	0.470576
ENSMMUG00000007107	ACAD8	0.0105979	-0.595115	0.199317	0.016958	0.166454	0.805525	0.016108	0.0724615	0.990446	0.0110068	-0.542217	0.285616	0.0165687	0.128558	0.721733	0.0197902	0.420967	0.322972
ENSMMUG00000006338	ACAD9	0.0131716	-1.2157	0.000545749	0.0341055	0.31781	0.403189	0.0265368	-0.134349	0.919027	0.0189091	-0.667256	0.0918519	0.0389005	0.602888	0.00430653	0.0301035	0.0834119	0.928029
ENSMMUG00000007220	ACADM	0.0292198	-1.28366	7.8868e-05	0.0817583	0.389245	0.208909	0.0640188	-0.0588592	1	0.0457204	-0.598241	0.117898	0.0868457	0.533819	0.0118401	0.0650848	-0.0275203	1
ENSMMUG00000020648	ACADS	0.0322478	-0.807234	0.0193567	0.0538108	0.00698011	1	0.0388243	-0.549016	0.107151	0.0318914	-0.831437	0.0171679	0.0838841	0.916097	1.99039e-06	0.0620187	0.24661	0.562854
ENSMMUG00000000684	ACADSB	0.0426942	-0.373946	0.402669	0.0550424	0.0389459	1	0.054003	0.00482237	1	0.0403581	-0.467826	0.27459	0.0583507	0.151739	0.569002	0.0681509	0.400255	0.25317
ENSMMUG00000010538	ACADVL	0.123844	-0.305585	0.505463	0.15319	0.0434367	1	0.145075	-0.0530737	1	0.131658	-0.209142	0.716745	0.181776	0.37904	0.0747799	0.135744	-0.159488	0.814876
ENSMMUG00000006211	ACAP1	0.149733	0.669522	0.0144776	0.0827057	-0.35051	0.364196	0.0915882	-0.170027	0.829556	0.121216	0.308343	0.405502	0.0810026	-0.402371	0.0749284	0.110937	0.158084	0.742324
ENSMMUG00000013092	ACAP2	0.326868	-0.189552	0.719289	0.450476	0.377547	0.2126	0.365423	-0.00832408	1	0.29309	-0.368465	0.366146	0.374917	0.0393917	0.950088	0.34396	-0.10803	0.91296
ENSMMUG00000013862	ACAP3	0.0366383	-0.321994	0.509965	0.0540003	0.345104	0.315504	0.054003	0.337759	0.372701	0.0330203	-0.491962	0.249821	0.0381	-0.296158	0.272527	0.0497543	0.178863	0.721474
ENSMMUG00000019058	ACBD3	0.135198	-0.0477476	1	0.136706	-0.0329033	1	0.132684	-0.0843303	0.971286	0.139419	0.00260625	1	0.140074	0.0110578	1	0.15428	0.172568	0.741695
ENSMMUG00000013589	ACBD4	0.00469334	-0.526875	0.404441	0.00701057	0.101748	0.975035	0.00609211	-0.141075	0.96176	0.00409226	-0.745097	0.210107	0.00808425	0.379335	0.257151	0.00891954	0.511434	0.311724
ENSMMUG00000016410	ACBD5	0.0496585	-0.528051	0.169123	0.0771162	0.202049	0.649118	0.0684588	-0.0139634	1	0.0485427	-0.569029	0.141859	0.0806024	0.298812	0.201818	0.0760949	0.164696	0.738297
ENSMMUG00000012051	ACBD6	0.0567742	-0.556882	0.131315	0.0904742	0.216517	0.638029	0.0698012	-0.243478	0.664198	0.0647706	-0.351192	0.45368	0.105175	0.530162	0.00995107	0.073865	-0.137965	0.893087
ENSMMUG00000040456	ACBD7	0.00272516	1.68629	0.00590115	0.000852636	-0.32275	0.883052	0.000826049	-0.349662	0.887857	0.00282225	1.78472	0.00361325	0.000160084	-2.55488	0.00065816	0.000278736	-1.57938	0.165777
ENSMMUG00000019693	ACCSL	0	1.83068	1	0	1.02775	1	0	1.18085	1	0	1.71433	1	8.00421e-05	2.71814	0.400442	0	1.69364	1
ENSMMUG00000009805	ACD	0.0269488	0.294902	0.463122	0.0206527	-0.160361	0.850451	0.0273629	0.342834	0.40025	0.0270936	0.306792	0.48293	0.0176093	-0.453962	0.0821304	0.0197902	-0.21527	0.763916
ENSMMUG00000012608	ACE	0.45374	0.128388	0.819038	0.448013	0.117404	0.864142	0.407655	-0.0518624	1	0.338529	-0.352472	0.405516	0.274865	-0.755164	0.000307139	0.696979	0.8862	0.000445901
ENSMMUG00000014048	ACE2	0.000151398	-1.12352	0.806902	0.000473687	-0.142177	1	0.000206512	-1.14108	0.783839	0.00197557	2.4513	0.0274187	0.000480253	-0.174948	1	0.000418104	-0.164344	1
ENSMMUG00000045740	ACER2	0.0205901	0.114928	0.876299	0.0288949	0.771408	0.00447054	0.021374	0.186064	0.780051	0.0211669	0.161577	0.814123	0.00848446	-1.40148	7.02711e-08	0.0182572	-0.0837426	1
ENSMMUG00000018168	ACER3	0.0714598	-0.728641	0.031084	0.143148	0.442467	0.131541	0.127625	0.221062	0.650511	0.0999076	-0.198647	0.774637	0.121584	0.143016	0.606056	0.0837601	-0.483989	0.221825
ENSMMUG00000058568	ACHE	0.00272516	-0.773144	0.238508	0.00473687	0.0635484	1	0.00413025	-0.168954	0.938258	0.00395115	-0.215587	0.911718	0.00592312	0.495745	0.166009	0.00529598	0.25794	0.769611
ENSMMUG00000012979	ACIN1	0.256014	0.298245	0.409507	0.21657	0.0205114	1	0.20517	-0.0746936	0.98667	0.212233	-0.014363	1	0.18954	-0.225352	0.377964	0.228981	0.112629	0.874469
ENSMMUG00000001300	ACKR1	0.0165024	-0.16604	1	0.0198001	0.138367	0.910537	0.00805398	-1.3435	0.0140093	0.0373948	1.27376	0.00327715	0.00848446	-1.32339	0.0009371	0.0305216	0.890034	0.0681575
ENSMMUG00000063596	ACKR2	0.000302796	0.7152	0.938174	0.000378949	0.890244	0.750534	0.000309768	0.59589	1	0.000141112	-0.0930199	1	0.000160084	-0.39734	0.926818	0.000278736	0.57816	0.957263
ENSMMUG00000060487	ACKR3	0.00287656	-0.204947	0.891899	0.00473687	0.644891	0.220348	0.00433676	0.467566	0.526945	0.00254002	-0.40406	0.660013	0.00168088	-1.16228	0.00433453	0.00445977	0.499627	0.477998
ENSMMUG00000051713	ACKR4	0.00363355	-0.851896	0.141725	0.0113685	1.13283	0.000513009	0.00805398	0.423938	0.48177	0.0022578	-1.56015	0.00541281	0.00536282	-0.313341	0.460225	0.00543535	-0.241822	0.85695
ENSMMUG00000018931	ACLY	0.0847829	-0.211455	0.720734	0.106201	0.172341	0.739766	0.105115	0.150383	0.820565	0.0767651	-0.374529	0.405516	0.0925287	-0.0804629	0.836246	0.108846	0.201374	0.641405
ENSMMUG00000008196	ACO1	0.112337	-0.436639	0.285602	0.141538	-0.0706295	0.98701	0.118125	-0.379115	0.340345	0.137867	-0.108322	0.936111	0.212832	0.740823	0.000126022	0.122504	-0.301642	0.561221
ENSMMUG00000001454	ACO2	0.117485	-0.323274	0.470898	0.152338	0.108892	0.88645	0.162422	0.221992	0.639108	0.118534	-0.312012	0.524585	0.153041	0.122904	0.668688	0.136859	-0.0774122	0.979333
ENSMMUG00000060734	ACOD1	0.0598022	-0.35615	0.500492	0.131211	1.11131	6.93021e-06	0.159737	1.51612	7.14131e-11	0.0914408	0.345173	0.402438	0.00160084	-5.84846	6.94602e-64	0.000696839	-6.68574	1.60311e-38
ENSMMUG00000013679	ACOT11	0.0243751	-1.25626	0.000120723	0.0628109	0.266437	0.496551	0.0414057	-0.463291	0.216457	0.0255413	-1.19414	0.000272488	0.0955703	1.19274	1.74778e-10	0.0436221	-0.356593	0.450172
ENSMMUG00000029939	ACOT13	0.0240723	-1.43048	8.64513e-06	0.0592109	-0.0276387	1	0.0556551	-0.134649	0.906932	0.0317503	-1.01719	0.00218997	0.0920484	0.866524	9.00582e-06	0.0735862	0.342552	0.345495
ENSMMUG00000004094	ACOT7	0.086751	0.108744	0.836504	0.0960637	0.30679	0.393731	0.100365	0.380931	0.260981	0.0714029	-0.211964	0.750724	0.0623528	-0.480679	0.0364465	0.0717745	-0.203903	0.760025
ENSMMUG00000012510	ACOT8	0.0151398	-0.769677	0.0475543	0.0298423	0.351389	0.34048	0.0296345	0.331187	0.424808	0.0172157	-0.575571	0.18629	0.024733	0.00557677	1	0.0266193	0.131395	0.842904
ENSMMUG00000018824	ACOT9	0.0704001	-0.306193	0.51536	0.0882005	0.0649882	0.978953	0.0859091	0.0172922	1	0.0732373	-0.245221	0.680721	0.0922085	0.152912	0.577907	0.0925403	0.141589	0.783223
ENSMMUG00000014172	ACOX1	0.0538977	-0.00469218	1	0.0612003	0.22454	0.597708	0.0583397	0.133835	0.840661	0.052776	-0.0398399	1	0.0448236	-0.344763	0.17454	0.0560259	0.0594072	0.959804
ENSMMUG00000006229	ACOX2	0.00333076	-0.260471	0.855544	0.00454739	0.233067	0.839464	0.00516281	0.460961	0.511378	0.00296336	-0.448285	0.624409	0.00416219	0.0710181	0.952565	0.00334483	-0.262419	0.85011
ENSMMUG00000006234	ACOX3	0.00378495	-1.14484	0.0163917	0.00918952	0.245853	0.721508	0.0121842	0.77189	0.0232431	0.00508005	-0.712836	0.188604	0.00792417	-0.026024	1	0.00808334	0.0216915	1
ENSMMUG00000015597	ACP2	0.015594	-1.46394	1.96899e-05	0.0504003	0.431103	0.169523	0.0411992	0.0556976	0.993153	0.0306214	-0.429622	0.35889	0.049466	0.416393	0.0618459	0.0381868	-0.0718975	1
ENSMMUG00000016004	ACP3	0.000605592	0.108211	1	0.000663162	0.120857	1	0.000619537	0.0340113	1	0.000705562	0.299297	1	0.000720379	0.23271	0.903999	0.000696839	0.2786	1
ENSMMUG00000002974	ACP5	0.0351243	-2.26296	3.18671e-13	0.296433	1.33506	3.90165e-11	0.212604	0.607845	0.0241294	0.169476	0.175099	0.761894	0.096851	-0.808478	0.000229102	0.049615	-1.76175	2.9628e-09
ENSMMUG00000013561	ACP6	0.031188	-0.362295	0.434538	0.0384634	-0.0287335	1	0.0354169	-0.17096	0.835707	0.026388	-0.631943	0.102717	0.0499463	0.47935	0.0239821	0.0462701	0.285929	0.48482
ENSMMUG00000012787	ACP7	0.000151398	3.83068	0.340371	0	1.02775	1	0	1.18085	1	0	1.71433	1	0	0.718137	1	0	1.69364	1
ENSMMUG00000005592	ACR	0	-0.339248	0.878941	0.000189475	0.805355	0.949976	0.000309768	1.59589	0.554359	0.000141112	0.714335	1	0	-1.45179	0.396015	0.000278736	1.47124	0.625847
ENSMMUG00000016983	ACRBP	0.00121118	-1.54629	0.0138437	0.0063474	1.11521	0.00253943	0.0033042	-0.123481	1	0.00211669	-0.777518	0.273628	0.00464244	0.502748	0.179089	0.00195115	-0.899318	0.189027
ENSMMUG00000014812	ACRV1	0	1.24571	1	9.47374e-05	2.02775	0.739766	0	0.59589	1	0.000141112	2.71433	0.574639	0	0.133175	1	0	1.10867	1
ENSMMUG00000011839	ACSBG1	0.00242237	1.19022	0.0814749	0.000757899	-0.733065	0.520924	0.000826049	-0.57996	0.646231	0.00282225	1.49194	0.0172874	0.000800421	-0.705074	0.280617	0.000836207	-0.476288	0.741767
ENSMMUG00000017236	ACSF2	0.031188	-0.107922	0.962818	0.0274738	-0.341006	0.437601	0.0269499	-0.366925	0.431449	0.0252591	-0.450237	0.322709	0.047465	0.703637	0.000492729	0.0366538	0.158715	0.766609
ENSMMUG00000023245	ACSF3	0.0131716	0.132762	0.859574	0.0109895	-0.184037	0.839464	0.0107386	-0.218644	0.805486	0.0119946	-0.0217916	1	0.0118462	-0.0570479	0.983082	0.016306	0.496796	0.223733
ENSMMUG00000012177	ACSL1	0.125812	0.0490652	0.972032	0.120222	-0.0287812	1	0.131548	0.131359	0.85905	0.150708	0.355368	0.339388	0.0965308	-0.428897	0.0588722	0.125849	0.0500365	1
ENSMMUG00000005393	ACSL3	0.284931	0.610804	0.03076	0.176117	-0.213633	0.666322	0.277862	0.616219	0.0146237	0.303392	0.731201	0.00740226	0.0660347	-1.85469	5.43432e-18	0.173652	-0.221789	0.681345
ENSMMUG00000004188	ACSL4	0.165629	0.491982	0.10992	0.0983374	-0.401195	0.243595	0.100055	-0.364912	0.358619	0.156353	0.39762	0.260244	0.122064	-0.0248665	1	0.125152	0.0202368	1
ENSMMUG00000001155	ACSL5	0.0938667	-0.239878	0.66113	0.115959	0.114824	0.877822	0.135885	0.401466	0.217666	0.115853	0.105008	0.878678	0.0852448	-0.44425	0.0489949	0.110101	0.0199608	1
ENSMMUG00000016745	ACSM3	0.00333076	-1.68742	0.000161809	0.0107053	0.0924534	0.960167	0.0136298	0.532232	0.171982	0.00776118	-0.426677	0.492211	0.0139273	0.618601	0.0164098	0.00724713	-0.535544	0.333345
ENSMMUG00000022106	ACSM4	0.00075699	1.7152	0.208967	0.000568424	1.25014	0.491274	0.000413025	0.695426	0.899242	0.000141112	-0.373128	0.977888	0	-2.45179	0.0694567	0.000139368	-0.393826	0.964612
ENSMMUG00000009002	ACSM5	0.000454194	0.43836	0.991648	0.000473687	0.364783	0.947944	0.000929305	1.59589	0.225527	0.000423337	0.322018	1	0.000240126	-0.67418	0.724274	0	-1.89133	0.484531
ENSMMUG00000020597	ACSS1	0.0735794	-0.231294	0.68114	0.0841268	-0.0158101	1	0.0718663	-0.287396	0.557839	0.0613839	-0.525209	0.177342	0.116781	0.634632	0.00119351	0.0819483	-0.057344	1
ENSMMUG00000017932	ACSS2	0.0345187	0.21764	0.632698	0.0305054	0.0110947	1	0.0386178	0.438128	0.20995	0.0354192	0.263255	0.572091	0.0172891	-0.984857	4.50122e-05	0.0330302	0.145512	0.811095
ENSMMUG00000013800	ACSS3	0.000605592	0.294624	1	0.000852636	0.764713	0.673601	0.000826049	0.706922	0.773622	0.000564449	0.178282	1	0.000160084	-1.6511	0.068992	0.000696839	0.471245	0.897104
ENSMMUG00000022086	ACTA1	0.000605592	0.508749	0.989272	0.000568424	0.311541	1	0.000826049	0.95846	0.535294	0.000282225	-0.45559	0.889841	0.000320168	-0.603791	0.581115	0.000557472	0.371709	1
ENSMMUG00000009341	ACTA2	0.0263432	1.28753	0.00115065	0.0144948	0.241966	0.75744	0.0113582	-0.189638	0.948128	0.0169335	0.493647	0.400934	0.00320168	-2.25523	9.65844e-09	0.0119856	-0.0874209	1
ENSMMUG00000011153	ACTB	11.9583	-0.295527	0.474045	17.3359	0.349449	0.259327	15.8126	0.173933	0.742577	12.3997	-0.239374	0.630234	14.0674	-0.0361164	0.987661	12.5308	-0.222614	0.665647
ENSMMUG00000007027	ACTC1	0.000605592	2.56764	0.242991	0.000189475	0.61271	0.839464	0.000309768	1.3735	0.657371	0	-0.607593	1	0	-1.60379	0.919222	0	-0.628291	1
ENSMMUG00000012054	ACTG1	5.66637	0.0759381	0.939244	5.67591	0.0862522	0.923781	6.16532	0.233189	0.59055	5.73071	0.0956838	0.914555	4.7509	-0.240321	0.329621	4.60262	-0.266541	0.569488
ENSMMUG00000017683	ACTG2	0.00105979	0.660752	0.695132	0.00198948	2.02775	0.0416725	0.000206512	-1.59174	0.552379	0.000564449	-0.249139	1	0.000160084	-2.05445	0.109726	0.000836207	0.291539	0.90466
ENSMMUG00000009742	ACTL6A	0.0352757	-0.576246	0.126715	0.0529582	0.0828893	0.926061	0.0441936	-0.233554	0.705933	0.0354192	-0.575172	0.140563	0.0650742	0.493721	0.0171776	0.0599282	0.287203	0.466482
ENSMMUG00000019355	ACTL7A	0	1.83068	1	0	1.02775	1	0	1.18085	1	0	1.71433	1	8.00421e-05	2.71814	0.400442	0	1.69364	1
ENSMMUG00000019354	ACTL7B	0.00075699	-0.606728	0.622211	0.00284212	1.66002	0.00278567	0.0016521	0.513428	0.736577	0.0011289	-0.0699363	1	0.000320168	-2.00433	0.00384707	0.000836207	-0.499008	0.761484
ENSMMUG00000010852	ACTL8	0	1.83068	1	0	1.02775	1	0	1.18085	1	0	1.71433	1	0	0.718137	1	0.000139368	3.69364	0.41127
ENSMMUG00000000818	ACTL9	0	1.83068	1	0	1.02775	1	0.000103256	3.18085	0.557839	0	1.71433	1	0	0.718137	1	0	1.69364	1
ENSMMUG00000010767	ACTN1	0.171383	-0.773051	0.0153692	0.321823	0.267743	0.492197	0.26764	-0.0667526	1	0.272911	-0.0306605	1	0.350024	0.450246	0.0281367	0.205846	-0.489996	0.187174
ENSMMUG00000020471	ACTN2	0.0072671	-1.19666	0.00498722	0.0265265	1.01497	0.000135747	0.0223033	0.640908	0.0558093	0.011289	-0.528898	0.331552	0.0149679	-0.0935963	0.877024	0.00487788	-1.80177	1.52442e-05
ENSMMUG00000002494	ACTN3	0.00287656	-0.0665633	1	0.00293686	-0.0702844	1	0.00702142	1.64552	1.71029e-06	0.00254002	-0.266556	0.877399	0.00176093	-0.948126	0.0233555	0.00125431	-1.29732	0.0600696
ENSMMUG00000006429	ACTN4	0.4386	0.299215	0.402412	0.419308	0.245612	0.539095	0.42366	0.259134	0.539836	0.404287	0.164101	0.761894	0.248131	-0.698063	0.000738004	0.314971	-0.249754	0.604184
ENSMMUG00000003508	ACTR10	0.177287	-0.0832538	0.967807	0.205201	0.172961	0.732013	0.180182	-0.0610608	1	0.174133	-0.113731	0.917599	0.185458	-0.011403	1	0.190934	0.0388368	1
ENSMMUG00000011949	ACTR1A	0.0956835	-0.0530858	1	0.100043	0.0209393	1	0.108316	0.162083	0.791829	0.0910175	-0.136079	0.909184	0.100213	0.0248893	1	0.0932371	-0.0966991	0.974323
ENSMMUG00000009732	ACTR1B	0.0819063	0.218033	0.576954	0.0724741	0.0150904	1	0.070937	-0.0226945	1	0.0747896	0.0673306	0.952443	0.0621127	-0.268807	0.307295	0.0774885	0.12692	0.820877
ENSMMUG00000002263	ACTR2	1.11096	-0.15634	0.796574	1.30757	0.121952	0.843892	1.34976	0.176445	0.737548	1.26281	0.0541299	1	1.12659	-0.151769	0.590576	1.15494	-0.0942149	0.940781
ENSMMUG00000015032	ACTR3	0.816641	-0.470458	0.17682	1.16025	0.108503	0.880525	1.12735	0.0550962	1	0.928096	-0.268317	0.571669	1.2557	0.267451	0.229572	1.07968	-0.0200052	1
ENSMMUG00000018920	ACTR3B	0.00878108	-0.562804	0.242931	0.0188527	0.767722	0.00770192	0.0125972	0.00442617	1	0.00705562	-0.90786	0.0391691	0.0129668	0.055638	0.933526	0.0119856	-0.0728726	1
ENSMMUG00000003378	ACTR5	0.014837	-0.245599	0.705766	0.0166738	-0.0687962	1	0.016521	-0.082555	1	0.0158046	-0.146724	0.918011	0.0193702	0.210408	0.463748	0.020069	0.249665	0.616315
ENSMMUG00000023603	ACTR6	0.0446624	-0.165663	0.839285	0.050874	0.0493615	0.995059	0.0506988	0.0425497	1	0.0437448	-0.201496	0.783584	0.0485856	-0.0353436	1	0.057977	0.267614	0.514015
ENSMMUG00000019269	ACTR8	0.00938667	-0.0185914	1	0.00900005	-0.104966	0.977224	0.00908654	-0.0848808	1	0.00889008	-0.109032	0.999237	0.0106456	0.203026	0.544637	0.0103132	0.134553	0.892009
ENSMMUG00000021874	ACTRT3	0.00348215	0.0847227	1	0.00293686	-0.22964	0.897624	0.00402699	0.322872	0.771272	0.00677339	1.24158	0.00758206	0.00168088	-1.17116	0.00667166	0.00292673	-0.195659	0.928051
ENSMMUG00000018497	ACVR1	0.0237695	-0.147472	0.891792	0.0290844	0.197819	0.711446	0.0266401	0.0377897	1	0.0249769	-0.0684976	1	0.0223317	-0.285722	0.326712	0.031079	0.297644	0.494327
ENSMMUG00000046877	ACVR1B	0.0181678	-0.211909	0.775779	0.0181896	-0.233105	0.721508	0.0180698	-0.239299	0.731863	0.0167924	-0.34167	0.556376	0.0295355	0.702624	0.00126682	0.0196509	-0.0873529	1
ENSMMUG00000003707	ACVR1C	0.0104465	0.775085	0.046015	0.00776846	0.283846	0.658156	0.00536932	-0.358013	0.631045	0.0108657	0.855079	0.0265379	0.00336177	-1.16848	0.000241409	0.00515661	-0.393826	0.568556
ENSMMUG00000000042	ACVR2A	0.0122632	0.14931	0.842838	0.0126948	0.218867	0.7307	0.012081	0.126858	0.921056	0.00719673	-0.704166	0.152676	0.00872459	-0.460505	0.130936	0.0158879	0.593683	0.129186
ENSMMUG00000018790	ACVR2B	0.00484474	0.06129	1	0.00492634	0.0761881	1	0.00619537	0.489538	0.415873	0.00395115	-0.266888	0.816651	0.00400211	-0.302925	0.50573	0.00473851	0.0220204	1
ENSMMUG00000004982	ACVRL1	0.114457	-0.297789	0.535113	0.164464	0.32865	0.330717	0.134956	-0.0332435	1	0.0848085	-0.778051	0.0241233	0.0870058	-0.813015	0.000107013	0.263127	1.15498	7.385e-07
ENSMMUG00000039824	ACY3	0	1.83068	1	0	1.02775	1	0	1.18085	1	0	1.71433	1	0	0.718137	1	0.000139368	3.69364	0.41127
ENSMMUG00000002152	ACYP2	0.00166538	-0.19907	0.93439	0.00255791	0.477551	0.621063	0.0016521	-0.270843	0.873986	0.00211669	0.159746	1	0.00208109	0.0979851	0.979091	0.00181178	-0.0839703	1
ENSMMUG00000010603	ADA	0.156394	0.477556	0.122858	0.0873479	-0.519205	0.0852944	0.104185	-0.212689	0.708639	0.114583	-0.0448182	1	0.112379	-0.0876034	0.810331	0.158183	0.50437	0.109455
ENSMMUG00000002529	ADA2	0.0793325	-1.50792	6.31089e-07	0.198096	-0.0860841	0.958154	0.189991	-0.156819	0.835707	0.148309	-0.548099	0.139549	0.357228	1.13598	4.38491e-10	0.163897	-0.388842	0.356842
ENSMMUG00000019188	ADAD2	0.000454194	-0.813179	0.528078	0.00236843	1.92083	0.00116464	0.00206512	1.52878	0.0335001	0.000564449	-0.578447	0.786489	0	-4.00978	7.65872e-05	0	-3.03428	0.0280115
ENSMMUG00000017067	ADAL	0.0242237	-0.115693	0.94999	0.0254844	-0.0400949	1	0.0278792	0.119619	0.896638	0.0279402	0.118539	0.878678	0.022732	-0.252458	0.398285	0.0305216	0.267983	0.554568
ENSMMUG00000059838	ADAM1	0.00545033	-0.754285	0.137761	0.0140211	0.871877	0.00436337	0.0112549	0.426937	0.389906	0.00395115	-1.24786	0.00859814	0.00664349	-0.522541	0.102616	0.0104526	0.279787	0.652016
ENSMMUG00000017507	ADAM10	0.280086	-0.0982319	0.932285	0.336697	0.22626	0.577987	0.303367	0.0348508	1	0.221829	-0.477536	0.194515	0.270142	-0.178576	0.511916	0.370161	0.371166	0.287016
ENSMMUG00000029927	ADAM11	0.000454194	0.923787	0.75247	0	-2.14218	0.225318	0.000206512	-0.234185	1	0.000141112	-0.373128	0.973196	0.000800421	2.17757	0.00877387	0.000139368	-0.393826	0.960193
ENSMMUG00000009661	ADAM12	0.000908388	0.0233222	1	0.00123159	0.442785	0.799441	0.00103256	0.148431	1	0.000846674	-0.0930199	1	0.000800421	-0.314284	0.735593	0.00125431	0.492003	0.775908
ENSMMUG00000023340	ADAM15	0.0828147	-0.295895	0.539943	0.0992848	-0.0025328	1	0.0849798	-0.271558	0.600526	0.0630772	-0.732748	0.0367069	0.107817	0.154016	0.57227	0.156092	0.783576	0.00349173
ENSMMUG00000012921	ADAM17	0.0938667	-0.483097	0.21061	0.135664	0.123746	0.853883	0.121636	-0.0713833	0.995643	0.108657	-0.251823	0.665027	0.153441	0.37145	0.086273	0.122226	-0.0591796	1
ENSMMUG00000022134	ADAM18	0	-1.16932	0.779955	0.000663162	1.85782	0.243357	0.000619537	1.66628	0.359412	0	-1.28567	0.82946	0.000160084	-0.504255	0.9458	0	-1.30636	0.818836
ENSMMUG00000021549	ADAM19	0.0681291	0.936854	0.000545749	0.0216001	-1.02331	0.000319805	0.0244717	-0.807736	0.0109782	0.0498127	0.389964	0.302862	0.0324171	-0.365558	0.171748	0.0629943	0.807921	0.00457194
ENSMMUG00000000202	ADAM20	0.00075699	1.16771	0.536192	9.47374e-05	-1.49581	0.548388	0.000309768	-0.211465	1	0.000282225	-0.160134	1	0.000400211	0.055172	1	0.000975575	1.60617	0.23879
ENSMMUG00000011084	ADAM21	0	-0.339248	1	0.000378949	2.02775	0.357246	0	-0.989072	0.965825	0.000141112	0.714335	0.911262	0.000160084	0.495745	0.880398	0.000139368	0.693637	0.902712
ENSMMUG00000022695	ADAM22	0.000454194	1.83068	0.34911	9.47374e-05	-0.29418	0.977629	0.000309768	1.18085	0.820038	0.000141112	0.392407	1	8.00421e-05	-0.603791	0.695075	0.000139368	0.371709	1
ENSMMUG00000011641	ADAM23	0.00363355	-0.806237	0.143521	0.00729478	0.301923	0.640168	0.00650514	0.0933899	0.986095	0.00366892	-0.802241	0.163651	0.00672354	0.155984	0.735376	0.00836207	0.521087	0.305209
ENSMMUG00000005317	ADAM28	0.00635871	-1.20862	0.00264764	0.0101369	-0.543794	0.179085	0.00939631	-0.657529	0.0942087	0.0165101	0.293197	0.554796	0.0258536	1.32328	1.70833e-10	0.00947702	-0.609349	0.197441
ENSMMUG00000017482	ADAM30	0.000151398	-1.29861	0.35935	0.00161054	1.94975	0.00516142	0.00103256	0.939845	0.499856	0.000141112	-1.41495	0.333685	8.00421e-05	-2.41115	0.0116236	0.000696839	0.324403	1
ENSMMUG00000022076	ADAM33	0.000151398	-0.169323	0.949458	0.000663162	1.70582	0.181703	0.000206512	-0.141075	1	0.000141112	-0.285665	0.970563	8.00421e-05	-1.28186	0.28768	0.000557472	1.31513	0.455135
ENSMMUG00000023033	ADAM8	0.00272516	1.55504	0.0159415	0.00104211	-0.11521	1	0.000722793	-0.652037	0.625276	0.00183446	0.849265	0.386658	0.000560295	-1.11475	0.0968774	0.000975575	-0.139253	1
ENSMMUG00000006033	ADAM9	0.103708	-0.416365	0.312484	0.182464	0.575754	0.0241843	0.176775	0.501623	0.0800721	0.103576	-0.422276	0.32491	0.110058	-0.363145	0.122951	0.106616	-0.376438	0.406895
ENSMMUG00000005318	ADAMDEC1	0.0168052	-5.22262	1.01399e-41	0.879163	0.878717	0.000137876	0.636987	0.239734	0.624576	0.0873486	-2.84534	1.01437e-18	0.907437	1.00983	1.51e-07	0.326818	-0.858411	0.0118689
ENSMMUG00000013407	ADAMTS1	0.308549	1.2944	9.67543e-08	0.132253	-0.202736	0.724233	0.192676	0.47608	0.126071	0.190643	0.426746	0.237688	0.0149679	-3.65004	1.33291e-45	0.155116	0.0756011	0.957639
ENSMMUG00000016821	ADAMTS10	0.0145342	0.987646	0.0054771	0.00672635	-0.345359	0.613722	0.0105321	0.449501	0.385526	0.00818452	0.004521	1	0.00368194	-1.3639	2.17765e-05	0.00975575	0.29649	0.630947
ENSMMUG00000016226	ADAMTS12	0.00635871	0.813998	0.123136	0.00331581	-0.302173	0.796497	0.0042335	0.121959	0.978631	0.0033867	-0.226771	0.934753	0.00232122	-0.921867	0.0315035	0.00613219	0.759226	0.180407
ENSMMUG00000000937	ADAMTS13	0.00105979	0.245715	1	0.000663162	-0.557215	0.731838	0.000929305	-0.0207811	1	0.000987787	0.129372	1	0.00104055	0.133175	1	0.00153305	0.819168	0.492366
ENSMMUG00000012330	ADAMTS14	0.000302796	1.24571	0.644482	0.000284212	1.02775	0.817626	0.000103256	-0.141075	1	0.000141112	0.392407	1	0.000160084	0.133175	1	0.000139368	0.371709	1
ENSMMUG00000003301	ADAMTS15	0.00105979	1.18682	0.402824	0.000663162	0.383892	0.974325	0.000413025	-0.304574	1	0.000282225	-0.607593	0.930767	0.000800421	0.718137	0.481904	0.000139368	-1.26056	0.597586
ENSMMUG00000019205	ADAMTS16	0	-2.12352	0.193656	0	-2.92645	0.0385756	0.00278792	4.98821	1.69755e-13	0.000141112	-1.19256	0.49565	0	-3.23606	0.00467321	0.000278736	-0.579381	0.763049
ENSMMUG00000021160	ADAMTS17	0.000151398	-0.56164	0.797443	0.000568424	0.835103	0.685134	0.000413025	0.332856	1	0.000282225	-0.0226306	1	0.000160084	-1.01883	0.371851	0.000836207	1.50099	0.251503
ENSMMUG00000000824	ADAMTS18	0.000151398	1.02332	0.865854	0	-0.972252	0.744944	0	-0.819147	0.771272	0	-0.285665	0.903938	0.000400211	2.71814	0.0320344	0.000139368	0.886282	1
ENSMMUG00000057304	ADAMTS19	0.000454194	0.923787	0.764	0.000378949	0.542321	0.906961	0.000722793	1.72142	0.210025	0	-1.45559	0.49036	0	-2.45179	0.0744113	0.000418104	0.786747	0.817267
ENSMMUG00000002488	ADAMTS2	0.00151398	0.432128	0.792469	0.000568424	-1.11909	0.283248	0.00361396	2.30638	3.57142e-06	0.00155224	0.466407	0.762948	0	-4.36933	2.87328e-06	0.000696839	-0.69868	0.59396
ENSMMUG00000013942	ADAMTS20	0	1.83068	1	9.47374e-05	3.02775	0.564225	0	1.18085	1	0	1.71433	1	0	0.718137	1	0	1.69364	1
ENSMMUG00000017977	ADAMTS3	0.00287656	1.59802	0.0596072	0.00132632	0.234199	0.94291	0.00196187	0.948192	0.41106	0.000705562	-0.63144	0.826965	0.000160084	-2.6969	0.00410577	0.000836207	-0.405898	0.93909
ENSMMUG00000050419	ADAMTS4	0.000605592	1.98268	0.246015	0.000284212	0.70582	0.873002	0.000206512	0.306384	1	0.000282225	0.839866	0.951852	8.00421e-05	-0.866825	0.735593	0	-1.0068	0.772309
ENSMMUG00000013405	ADAMTS5	0.00378495	1.12173	0.0869841	0.00189475	-0.0717879	1	0.00371722	1.18085	0.05548	0.00141112	-0.47009	0.779415	8.00421e-05	-4.05005	3.36098e-07	0.00236925	0.324403	0.824575
ENSMMUG00000018100	ADAMTS6	0.00272516	1.37816	0.0438699	0.00104211	-0.269933	0.916743	0.00144559	0.280388	0.926868	0.000705562	-0.72307	0.617617	0.000880463	-0.579543	0.448371	0.00139368	0.246178	0.982907
ENSMMUG00000010716	ADAMTS7	0.000151398	-2.23541	0.0414462	0.00104211	-0.22018	0.957797	0.00103256	-0.217697	0.96176	0.000705562	-0.677982	0.583169	0.00184097	0.811246	0.150675	0.00236925	1.19114	0.128136
ENSMMUG00000003300	ADAMTS8	0.00272516	-1.33925	0.0447859	0.0176212	2.1317	5.66469e-11	0.00991259	0.736371	0.150356	0.0022578	-1.62447	0.016044	0.000720379	-3.41526	4.1421e-12	0.00473851	-0.525808	0.574012
ENSMMUG00000000265	ADAMTS9	0.00287656	1.04408	0.158028	0.00161054	0.0479256	1	0.00134233	-0.240611	0.949387	0.0011289	-0.437668	0.831435	0.000480253	-1.83206	0.00417118	0.00334483	1.33749	0.037543
ENSMMUG00000044658	ADAMTSL1	0	0.508749	1	9.47374e-05	1.02775	0.906961	0.000103256	1.18085	0.899242	0	0.392407	1	0	-0.603791	0.763218	0.000278736	2.69364	0.326908
ENSMMUG00000017203	ADAMTSL2	0.000908388	1.1786	0.409507	0.000757899	0.875745	0.649239	0.000206512	-0.934624	0.652122	0.000705562	0.775736	0.762286	0.000160084	-1.39734	0.194794	0.000557472	0.430603	1
ENSMMUG00000013670	ADAMTSL3	0.00151398	0.335912	0.877939	0.00113685	-0.178703	0.960896	0.00185861	0.673893	0.533926	0.00183446	0.639047	0.587071	0.000240126	-2.39039	0.00043399	0.00209052	0.860747	0.363266
ENSMMUG00000008218	ADAMTSL4	0.0316422	-1.86606	2.23476e-09	0.117285	0.193857	0.706918	0.108419	0.0494143	1	0.0412048	-1.47973	1.41646e-06	0.184977	1.1857	1.51426e-10	0.0772098	-0.506583	0.191978
ENSMMUG00000003815	ADAMTSL5	0.00590452	-2.23756	1.17534e-09	0.0365686	0.665385	0.0108469	0.0234391	-0.158685	0.875455	0.0132646	-1.04561	0.00417874	0.0422622	1.02886	1.69055e-07	0.014773	-0.881177	0.0184621
ENSMMUG00000017064	ADAP1	0.0499613	-0.470177	0.234541	0.072853	0.153449	0.763644	0.0538997	-0.372503	0.381558	0.050236	-0.465881	0.264008	0.0891669	0.566005	0.00574788	0.0696839	0.0679795	0.942006
ENSMMUG00000009077	ADAP2	0.00862968	-2.4731	9.23412e-13	0.046516	0.111504	0.876083	0.030254	-0.624398	0.0558093	0.022578	-1.05015	0.00208189	0.0882064	1.54227	6.48761e-14	0.0340058	-0.408644	0.366666
ENSMMUG00000016093	ADAR	0.215288	-0.348008	0.375558	0.294728	0.180678	0.711446	0.27652	0.0628922	0.988669	0.183164	-0.609702	0.0719631	0.264459	-0.0170377	1	0.347444	0.449673	0.161452
ENSMMUG00000010695	ADARB1	0.00454194	-0.364874	0.683904	0.00738951	0.448885	0.440385	0.0058856	0.0332092	1	0.00493893	-0.239861	0.883294	0.00544286	-0.115853	0.882709	0.00627155	0.145737	0.920893
ENSMMUG00000017120	ADARB2	0	1.83068	1	0	1.02775	1	0	1.18085	1	0	1.71433	1	0	0.718137	1	0.000139368	3.69364	0.41127
ENSMMUG00000005751	ADAT1	0.00423914	-0.750134	0.160941	0.00824215	0.317254	0.594789	0.00702142	0.0272823	1	0.00592672	-0.238779	0.838676	0.00640337	-0.146584	0.782272	0.00961638	0.565532	0.22508
ENSMMUG00000050165	ADAT2	0.00211957	-1.21663	0.0299784	0.00577898	0.330892	0.638522	0.00371722	-0.429873	0.571918	0.00268114	-0.888549	0.136184	0.00664349	0.626639	0.0432144	0.00668966	0.56688	0.296595
ENSMMUG00000049496	ADAT3	0.0416344	0.571787	0.0657255	0.0387476	0.494124	0.0927018	0.0357266	0.331932	0.406423	0.0303392	0.0377249	1	0.0134471	-1.36076	5.92275e-09	0.025365	-0.256229	0.681791
ENSMMUG00000023627	ADCK1	0.00560172	-0.692885	0.163317	0.0126948	0.695172	0.0338524	0.0103256	0.29217	0.622056	0.00395115	-1.22858	0.00732151	0.0100053	0.248334	0.448174	0.00682903	-0.393826	0.541037
ENSMMUG00000015282	ADCK2	0.0192275	-0.281762	0.61534	0.0292738	0.450563	0.162545	0.0339713	0.725401	0.00664358	0.0220135	-0.0651857	1	0.0161685	-0.627754	0.0115093	0.0153305	-0.646373	0.118978
ENSMMUG00000007376	ADCK5	0.0205901	-0.107464	0.978375	0.0225475	0.0398713	1	0.0223033	0.020563	1	0.0173568	-0.385395	0.464414	0.0234523	0.115293	0.732164	0.0249468	0.209642	0.687335
ENSMMUG00000006421	ADCY1	0	0.245715	1	9.47374e-05	0.70582	1	0.000103256	0.858925	1	0.000141112	1.39241	0.82946	8.00421e-05	0.396209	1	0.000139368	1.37171	0.82101
ENSMMUG00000010380	ADCY10	0.00075699	0.245715	1	0.000852636	0.349676	0.926061	0.00113582	0.858925	0.557839	0.000564449	-0.17319	1	0.000720379	0.0400651	1	0.000278736	-1.0068	0.668326
ENSMMUG00000018742	ADCY2	0.00151398	-0.24905	0.861516	0.000473687	-2.002	0.0042728	0.00134233	-0.503645	0.652122	0.000705562	-1.31541	0.144681	0.00360189	1.38372	0.000290941	0.00334483	1.03371	0.092384
ENSMMUG00000009600	ADCY3	0.00968947	0.803196	0.0472215	0.00511582	-0.29418	0.715389	0.00784747	0.464646	0.387105	0.00719673	0.295834	0.68626	0.00288152	-1.26717	0.000175131	0.00655029	0.139048	0.907751
ENSMMUG00000020698	ADCY4	0.0337617	-0.133457	0.914843	0.0467055	0.446684	0.149509	0.0409927	0.197258	0.724093	0.0331614	-0.164573	0.878379	0.0251332	-0.677013	0.00442566	0.0429253	0.265528	0.546327
ENSMMUG00000002230	ADCY5	0	1.24571	1	0	0.442785	1	0.000103256	2.18085	0.723966	0	1.12937	1	8.00421e-05	1.71814	0.584786	0	1.10867	1
ENSMMUG00000006253	ADCY6	0.00242237	0.348284	0.809835	0.00189475	-0.0877295	1	0.00206512	0.0653755	1	0.00183446	-0.0930199	1	0.00120063	-0.866825	0.102135	0.00362356	1.03913	0.0824926
ENSMMUG00000003118	ADCY7	0.129294	-0.456584	0.232951	0.202643	0.305282	0.382052	0.174916	0.0339015	1	0.125026	-0.514375	0.177087	0.194022	0.235475	0.31841	0.16766	-0.0381666	1
ENSMMUG00000039943	ADCY9	0.0169566	0.465981	0.245201	0.0137369	0.11691	0.910537	0.0177601	0.587575	0.088445	0.0165101	0.424551	0.341814	0.00584307	-1.35086	9.07167e-07	0.0103132	-0.353668	0.574012
ENSMMUG00000062768	ADCYAP1	0.00166538	1.66075	0.0663786	0.000284212	-1.10154	0.501475	0.000206512	-1.40411	0.3952	0.00268114	2.78834	0.000177987	0.000160084	-1.86683	0.048111	0	-2.55429	0.11929
ENSMMUG00000005299	ADCYAP1R1	0.000302796	-0.713643	0.622211	0.000568424	-0.119094	1	0.000413025	-0.541613	0.804916	0.000282225	-0.829986	0.574639	0.000880463	0.60266	0.535254	0.00153305	1.57816	0.0687168
ENSMMUG00000008379	ADD1	0.194244	0.0645146	0.971722	0.199517	0.118896	0.858056	0.194948	0.0752201	0.966005	0.15861	-0.268572	0.574639	0.165127	-0.228282	0.370961	0.216438	0.248114	0.561221
ENSMMUG00000010592	ADD2	0.000302796	2.09371	0.409507	9.47374e-05	0.442785	1	0.000103256	0.59589	1	0.000141112	1.12937	0.878678	0	-1.08922	0.54133	0.000139368	1.10867	0.871626
ENSMMUG00000006233	ADD3	0.182132	0.287041	0.439886	0.129411	-0.298817	0.456082	0.150238	-0.0358665	1	0.14718	-0.0675271	1	0.119983	-0.44622	0.0443042	0.230793	0.706976	0.00920857
ENSMMUG00000013791	ADGB	0.0074185	0.55567	0.34344	0.00161054	-1.90036	0.000187224	0.0042335	-0.392614	0.705341	0.00550338	0.0589832	1	0.00800421	0.79892	0.0182388	0.00613219	0.237123	0.813316
ENSMMUG00000006087	ADGRA1	0	1.24571	1	0	0.442785	1	0.000103256	2.18085	0.731863	0.000141112	2.71433	0.574639	0	0.133175	1	0	1.10867	1
ENSMMUG00000003204	ADGRA2	0.00121118	-0.0217657	1	0.00142106	0.169767	1	0.000309768	-1.94843	0.0311646	0.000564449	-1.07226	0.321461	0.00248131	1.32582	0.0043571	0.00153305	0.324403	0.907751
ENSMMUG00000019963	ADGRA3	0.000454194	-1.37878	0.199024	0.00113685	-0.29418	0.929229	0.00175535	0.443887	0.782227	0.00183446	0.52169	0.72942	0.00136072	-0.0188285	1	0.00195115	0.623248	0.58083
ENSMMUG00000019877	ADGRB1	0	1.83068	1	9.47374e-05	3.02775	0.564225	0	1.18085	1	0	1.71433	1	0	0.718137	1	0	1.69364	1
ENSMMUG00000023401	ADGRB2	0.000605592	-0.754285	0.61534	0.00142106	0.413038	0.800303	0.00154884	0.566143	0.732725	0.0011289	0.0769051	1	0.00136072	0.333473	0.721898	0.000557472	-0.891325	0.527696
ENSMMUG00000046092	ADGRB3	0.00378495	0.475834	0.511477	0.00492634	1.02775	0.0222476	0.00392373	0.559364	0.446928	0.00211669	-0.445536	0.684831	0.000720379	-2.1791	7.77622e-06	0.00250862	-0.187718	0.951043
ENSMMUG00000002041	ADGRD1	0.00317936	1.73552	0.0045925	0.00113685	-0.0791675	1	0.00123907	0.0739375	1	0.00197557	0.866338	0.371839	8.00421e-05	-3.34795	5.41377e-05	0.000975575	-0.2371	0.9784
ENSMMUG00000001220	ADGRE1	0.00514753	-0.916557	0.0979338	0.0113685	0.361648	0.546534	0.00795072	-0.271837	0.802257	0.00747896	-0.347761	0.703042	0.0140874	0.828191	0.00337043	0.00599282	-0.695554	0.264956
ENSMMUG00000018932	ADGRE2	0.0439054	-0.0785252	1	0.0516319	0.205372	0.679712	0.0659807	0.659645	0.0171403	0.0399348	-0.234608	0.751339	0.0327372	-0.615706	0.0129748	0.0430647	-0.111722	0.966576
ENSMMUG00000005722	ADGRE5	0.526411	0.0403703	1	0.481171	-0.116581	0.887669	0.511531	-0.00742745	1	0.503066	-0.0346367	1	0.511229	-0.00908439	1	0.567785	0.168122	0.741767
ENSMMUG00000022983	ADGRF1	0.00257377	-0.400277	0.646204	0.000378949	-3.15812	5.54164e-08	0.00144559	-1.33852	0.0141383	0.00564449	0.882062	0.0717597	0.00600316	1.17165	0.00014916	0.00487788	0.625158	0.290025
ENSMMUG00000004383	ADGRF3	0.0225583	-0.455218	0.315431	0.0207475	-0.634872	0.0569882	0.0182763	-0.830249	0.0101141	0.0152401	-1.07207	0.00354067	0.041782	0.658692	0.00196713	0.0607644	1.26545	4.24071e-07
ENSMMUG00000017955	ADGRF4	0	-0.339248	0.874198	0.000189475	0.805355	0.947944	0.000309768	1.59589	0.54779	0	-0.45559	0.903938	0.000160084	0.495745	1	0.000139368	0.693637	1
ENSMMUG00000023002	ADGRF5	0.0457222	0.495478	0.133889	0.0289896	-0.284751	0.579117	0.0262271	-0.447761	0.300099	0.0258236	-0.448604	0.347933	0.01905	-1.01853	1.88926e-05	0.0762342	1.46524	9.45303e-10
ENSMMUG00000015689	ADGRG1	0.0837231	0.616305	0.0306661	0.0719057	0.389979	0.210898	0.0460522	-0.401956	0.325577	0.0572916	-0.0251098	1	0.0430627	-0.544228	0.0185988	0.0586739	0.0143907	1
ENSMMUG00000020515	ADGRG2	0	0.830677	1	9.47374e-05	1.44279	0.839464	0.000103256	1.59589	0.830653	0	0.714335	1	0	-0.281863	1	0.000139368	2.10867	0.684694
ENSMMUG00000015690	ADGRG3	0.0145342	0.73015	0.0578539	0.0107053	0.220393	0.755785	0.0123907	0.485006	0.29684	0.00663228	-0.561789	0.361207	0.00352185	-1.66037	1.97632e-07	0.0126825	0.499523	0.297296
ENSMMUG00000011980	ADGRG5	0.0292198	0.307762	0.43313	0.0221685	-0.164514	0.839464	0.0176568	-0.543899	0.15381	0.0231424	-0.0792141	1	0.0268941	0.189929	0.491401	0.0291279	0.305907	0.470325
ENSMMUG00000044958	ADGRG6	0.00938667	0.802332	0.0708953	0.00521056	-0.209291	0.875814	0.00598886	0.0355898	1	0.00959564	0.851316	0.0540304	0.00176093	-1.97262	2.06252e-07	0.0073865	0.393242	0.561221
ENSMMUG00000002862	ADGRG7	0	1.24571	1	0	0.442785	1	0	0.59589	1	0.000282225	4.2993	0.174879	0	0.133175	1	0	1.10867	1
ENSMMUG00000014137	ADGRL1	0.0192275	0.63346	0.0730286	0.012979	-0.0361553	1	0.0140428	0.103959	0.940902	0.0129823	-0.027277	1	0.00696366	-1.11475	4.39797e-05	0.0186753	0.590544	0.119801
ENSMMUG00000002516	ADGRL2	0.114911	0.697494	0.0118778	0.0727583	-0.0845511	0.980743	0.0700077	-0.149549	0.881529	0.075354	-0.0195262	1	0.0286551	-1.66092	1.09584e-13	0.138671	1.05652	1.47728e-05
ENSMMUG00000002588	ADGRL3	0.000908388	1.05307	0.438538	0.000757899	0.738241	0.673854	0.000413025	-0.197659	1	0.000564449	0.335823	1	0.000160084	-1.50426	0.14272	0.000696839	0.634744	0.773993
ENSMMUG00000023345	ADGRL4	0.0360327	0.490753	0.154556	0.0351476	0.494104	0.118928	0.029015	0.131815	0.871527	0.0252591	-0.103288	0.993748	0.00736387	-2.14785	1.5258e-16	0.0398592	0.67615	0.0338006
ENSMMUG00000018976	ADGRV1	0.00166538	-0.822765	0.29681	0.00397897	0.547122	0.418702	0.00392373	0.512059	0.499194	0.00254002	-0.207663	0.919529	0.00144076	-1.20386	0.00752259	0.00473851	0.82292	0.165981
ENSMMUG00000040764	ADH1A	0	1.83068	1	0	1.02775	1	0	1.18085	1	0	1.71433	1	0	0.718137	1	0.000139368	3.69364	0.41127
ENSMMUG00000018738	ADH1B	0.0373953	0.890056	0.0051316	0.0190422	-0.276937	0.676028	0.0307703	0.589471	0.0872233	0.0261058	0.267652	0.608603	0.00880463	-1.57624	1.04785e-08	0.0218808	-0.0277215	1
ENSMMUG00000011059	ADH4	0	0.0233222	1	0.000284212	2.02775	0.420189	0.000309768	2.18085	0.395153	0	-0.0930199	1	0	-1.08922	0.57644	0	-0.113718	1
ENSMMUG00000003552	ADH5	0.0999227	-0.937647	0.00300777	0.187296	0.0688066	0.968928	0.171302	-0.089406	0.962137	0.107951	-0.824378	0.0120725	0.257495	0.715002	0.000149948	0.193443	0.118227	0.864787
ENSMMUG00000000887	ADHFE1	0.00257377	0.206186	0.902729	0.00265265	0.241873	0.906961	0.00340745	0.69846	0.332516	0.00197557	-0.211664	0.93587	0.00120063	-1.10204	0.0273674	0.00278736	0.331067	0.771058
ENSMMUG00000019471	ADI1	0.162147	-0.488557	0.166087	0.269528	0.37867	0.218462	0.222723	0.0254108	1	0.161009	-0.504172	0.167051	0.264139	0.358508	0.0921718	0.175046	-0.370755	0.365932
ENSMMUG00000031309	ADIG	0	1.24571	1	0	0.442785	1	0	0.59589	1	0	1.12937	1	0	0.133175	1	0.000278736	4.2786	0.118802
ENSMMUG00000002684	ADIPOQ	0	-6.13799	7.7552e-16	0.0252001	2.21193	1.94435e-22	0.0228196	1.84599	6.723e-15	0.000564449	-3.92084	2.22608e-12	0.000400211	-4.6511	3.24303e-27	0.000557472	-3.94154	1.5319e-12
ENSMMUG00000007046	ADIPOR1	0.223615	-0.0430375	1	0.250391	0.157402	0.762738	0.249157	0.145287	0.824707	0.245253	0.110416	0.89243	0.205228	-0.207714	0.423943	0.205428	-0.183408	0.759783
ENSMMUG00000017262	ADIPOR2	0.150187	0.0675801	0.966941	0.161906	0.211022	0.633618	0.138466	-0.07103	0.993776	0.12178	-0.276872	0.596014	0.15152	0.093605	0.764824	0.13017	-0.168647	0.791992
ENSMMUG00000022237	ADK	0.0466306	-0.285339	0.574409	0.0586424	0.0944188	0.908067	0.0590625	0.105437	0.900866	0.0444504	-0.365589	0.444529	0.0640337	0.269058	0.252232	0.0518448	-0.115926	0.943214
ENSMMUG00000016387	ADM	0.172442	1.05735	4.19273e-05	0.113306	0.346065	0.33116	0.131652	0.621365	0.0225672	0.087913	-0.107807	0.979866	0.0123265	-3.259	1.42455e-37	0.0903104	-0.0636359	1
ENSMMUG00000002761	ADNP	0.0431484	0.0964886	0.880114	0.0461371	0.226318	0.606924	0.0437806	0.127537	0.861291	0.0406404	-0.00252304	1	0.0257736	-0.812206	0.000386168	0.0530992	0.451685	0.184473
ENSMMUG00000013710	ADNP2	0.0298254	0.179263	0.706109	0.0262423	-0.0381865	1	0.0275694	0.0497252	1	0.0254002	-0.0861717	1	0.0222517	-0.341377	0.214143	0.0335877	0.383682	0.320371
ENSMMUG00000064442	ADO	0.0242237	-0.880065	0.0113418	0.0410213	-0.0522654	1	0.0429546	0.0298879	1	0.0304803	-0.526929	0.199738	0.0592312	0.674038	0.000710096	0.0420891	-0.00423634	1
ENSMMUG00000008714	ADORA1	0.000302796	-1.9594	0.0391251	0.00142106	-0.101535	1	0.00134233	-0.181717	0.978631	0.000846674	-0.782091	0.490511	0.00264139	1.10516	0.011526	0.00209052	0.564354	0.574012
ENSMMUG00000061127	ADORA2B	0.076456	0.160826	0.716293	0.0779689	0.211416	0.626997	0.122359	1.08213	1.19629e-06	0.0874897	0.392407	0.257506	0.0324971	-1.30951	1.95834e-09	0.0257831	-1.55674	6.68657e-07
ENSMMUG00000011309	ADPGK	0.0535949	-0.504197	0.190351	0.0794847	0.145338	0.784378	0.0813658	0.184514	0.725081	0.0551749	-0.462525	0.269762	0.0771606	0.0953038	0.770824	0.0834814	0.21812	0.613215
ENSMMUG00000053955	ADPRH	0.00151398	-0.948296	0.213714	0.00236843	-0.359275	0.731084	0.00278792	-0.0778815	1	0.00183446	-0.687763	0.44111	0.00480253	0.990663	0.00535696	0.0034842	0.306614	0.772386
ENSMMUG00000057593	ADPRM	0.0572284	0.818358	0.00301317	0.0275686	-0.440639	0.246776	0.0268466	-0.476866	0.227076	0.0469904	0.477819	0.161967	0.0293755	-0.347016	0.190469	0.0386049	0.141922	0.809777
ENSMMUG00000050632	ADPRS	0.0684319	-0.387273	0.356052	0.0809057	-0.129182	0.889411	0.0823984	-0.0948406	0.973856	0.0812807	-0.111475	0.959297	0.103334	0.332428	0.132193	0.0968607	0.180931	0.693907
ENSMMUG00000023112	ADRA1A	0	1.83068	1	0	1.02775	1	0.000103256	3.18085	0.557839	0	1.71433	1	0	0.718137	1	0	1.69364	1
ENSMMUG00000050043	ADRA1B	0	0.830677	1	0.000284212	4.02775	0.130685	0	0.180853	1	0	0.714335	1	0	-0.281863	1	0	0.693637	1
ENSMMUG00000052559	ADRA1D	0	1.83068	1	0	1.02775	1	0	1.18085	1	0	1.71433	1	0	0.718137	1	0.000139368	3.69364	0.41127
ENSMMUG00000041307	ADRA2A	0.000151398	1.83068	0.698382	0	-0.29418	1	0	-0.141075	1	0	0.392407	1	0.000240126	2.71814	0.106322	0	0.371709	1
ENSMMUG00000011842	ADRA2B	0.000151398	2.83068	0.500492	0	0.442785	1	0.000103256	2.18085	0.731863	0	1.12937	1	0	0.133175	1	0	1.10867	1
ENSMMUG00000044756	ADRB1	0.288867	0.913095	0.000274878	0.169485	-0.00630269	1	0.176981	0.0703668	0.978631	0.19403	0.22155	0.630246	0.068356	-1.55506	3.08688e-13	0.206125	0.325473	0.391068
ENSMMUG00000002214	ADRB2	0.155032	0.822257	0.00147682	0.107337	0.203768	0.655663	0.112549	0.285735	0.484601	0.128836	0.502239	0.110892	0.0287351	-2.01552	6.85851e-20	0.087523	-0.151554	0.871626
ENSMMUG00000005876	ADRB3	0.00136258	-0.680285	0.4373	0.00170527	-0.43857	0.66361	0.00227164	0.0462032	1	0.0045156	1.25093	0.0135212	0.00272143	0.371687	0.487578	0.000975575	-1.16434	0.149301
ENSMMUG00000005341	ADSL	0.0813007	0.684788	0.0130634	0.039695	-0.545142	0.088305	0.0464653	-0.27129	0.610984	0.0718262	0.47447	0.141901	0.0476251	-0.244468	0.378107	0.0567227	0.0720163	0.938116
ENSMMUG00000016556	ADSS1	0.00242237	-2.29131	2.64134e-07	0.0255791	1.70902	8.93181e-14	0.0231294	1.40967	6.47531e-09	0.00282225	-2.09302	1.33074e-06	0.0030416	-2.15128	4.13404e-13	0.00543535	-1.13672	0.00710282
ENSMMUG00000000016	ADSS2	0.14292	-0.207365	0.684199	0.18038	0.19158	0.684813	0.184932	0.232694	0.608916	0.166936	0.046696	1	0.137752	-0.302038	0.205523	0.161945	-0.0038413	1
ENSMMUG00000004347	ADTRP	0.00211957	-2.86976	6.84184e-11	0.0222633	0.783686	0.00371346	0.0125972	-0.26895	0.69762	0.0169335	0.236593	0.676496	0.0176093	0.341133	0.193171	0.0114282	-0.407057	0.448699
ENSMMUG00000002422	AEBP1	0.0752448	-0.167511	0.865854	0.09199	0.177362	0.756944	0.186377	1.61627	1.33506e-14	0.0544694	-0.68736	0.0891264	0.0122464	-3.09289	3.34467e-32	0.0924009	0.171966	0.741767
ENSMMUG00000016243	AEBP2	0.164872	0.493477	0.102733	0.148738	0.349733	0.279449	0.13795	0.204515	0.685093	0.129964	0.0922991	0.928946	0.0692364	-1.00846	1.6404e-06	0.113585	-0.13129	0.902712
ENSMMUG00000022516	AEN	0.0517781	0.809798	0.00322356	0.0322107	-0.00363919	1	0.0363462	0.211835	0.685093	0.0488249	0.714335	0.0151216	0.0148078	-1.33983	7.03014e-09	0.0234138	-0.518352	0.223355
ENSMMUG00000043581	AFAP1	0.0122632	-0.912433	0.0238467	0.0236843	0.139756	0.842047	0.0250912	0.241225	0.656646	0.0118534	-0.972989	0.016044	0.0287351	0.53051	0.0249571	0.0224382	0.0419654	1
ENSMMUG00000021660	AFAP1L1	0.0349729	0.491441	0.152374	0.0348634	0.537025	0.0734432	0.0275694	0.0946571	0.938258	0.0184857	-0.55642	0.216122	0.00696366	-2.18657	3.10502e-17	0.0445977	0.936587	0.00090096
ENSMMUG00000022523	AFAP1L2	0.1408	1.26862	6.04154e-08	0.0612003	-0.20116	0.736174	0.0591658	-0.255082	0.643045	0.0949686	0.55731	0.0644353	0.0339379	-1.21899	2.0498e-08	0.0602069	-0.213031	0.744464
ENSMMUG00000021044	AFDN	0.136561	0.326486	0.359136	0.111032	-0.0209261	1	0.108935	-0.0537833	1	0.0945453	-0.282167	0.598964	0.0613923	-1.0572	7.99888e-07	0.203198	1.04737	1.36388e-05
ENSMMUG00000014076	AFF1	0.0267974	0.465633	0.202733	0.0149685	-0.529734	0.180114	0.0162112	-0.387272	0.459574	0.0235658	0.250227	0.622132	0.0176893	-0.257285	0.418678	0.0296854	0.652106	0.0511105
ENSMMUG00000000466	AFF2	0.00121118	1.67867	0.145483	9.47374e-05	-1.72714	0.398127	0.000103256	-1.57403	0.499194	0.000423337	0.0704788	1	0.000560295	0.32582	0.867281	0.000975575	1.30132	0.417107
ENSMMUG00000022836	AFF3	0.0308852	0.837732	0.0061395	0.0179054	-0.101101	0.970652	0.0155917	-0.334432	0.562063	0.0187679	-0.0123661	1	0.00904476	-1.27393	8.52977e-07	0.0319152	0.911593	0.00236541
ENSMMUG00000015640	AFF4	0.120664	0.497942	0.0930324	0.0918952	0.0415571	1	0.0928273	0.0587322	0.980671	0.111055	0.359823	0.304135	0.0641137	-0.605948	0.00645278	0.0783247	-0.224315	0.719431
ENSMMUG00000020367	AFG1L	0.00514753	-0.55574	0.31283	0.0105158	0.660177	0.0621187	0.00857026	0.264831	0.702533	0.00324558	-1.25912	0.00934748	0.00840442	0.241486	0.480366	0.00599282	-0.326711	0.663302
ENSMMUG00000058099	AFG3L2	0.0605592	-0.257843	0.622316	0.0697267	-0.0331022	1	0.0686653	-0.0590719	1	0.0716851	0.0162956	1	0.0751595	0.106814	0.735593	0.0783247	0.164848	0.734767
ENSMMUG00000002268	AFMID	0.00136258	-0.0762135	1	0.00180001	0.327308	0.839464	0.00175535	0.284689	0.935979	0.00127001	-0.192556	1	0.000800421	-1.03188	0.08189	0.00264799	0.993198	0.178809
ENSMMUG00000006503	AFTPH	0.155789	0.0817157	0.933152	0.155275	0.0828893	0.937064	0.158911	0.122559	0.876607	0.180906	0.335953	0.370104	0.119103	-0.40017	0.0776082	0.135884	-0.144223	0.84497
ENSMMUG00000007393	AGA	0.0832689	-0.149882	0.865585	0.101937	0.200061	0.673367	0.0889035	-0.0470284	1	0.0788818	-0.239861	0.686364	0.0951701	0.0776794	0.823111	0.0924009	0.0201898	1
ENSMMUG00000009346	AGAP1	0.00817549	0.791858	0.067479	0.00596845	0.266196	0.737287	0.00598886	0.26908	0.762616	0.00423337	-0.297253	0.767207	0.0030416	-0.915324	0.0117991	0.00501724	-0.0276467	1
ENSMMUG00000023690	AGAP2	0.00787269	-0.134889	0.938996	0.00928426	0.133542	0.906961	0.00774421	-0.182245	0.878713	0.00931342	0.136568	0.903938	0.00840442	-0.0497975	1	0.00961638	0.189925	0.806899
ENSMMUG00000009546	AGAP3	0.0230125	-0.559393	0.166014	0.0410213	0.419702	0.188789	0.0560681	1.02395	6.5871e-06	0.030198	-0.128059	0.936306	0.0173691	-1.10146	2.09868e-06	0.0273161	-0.291641	0.606672
ENSMMUG00000012881	AGBL2	0.00105979	-0.491251	0.696557	0.00198948	0.442785	0.741965	0.00134233	-0.221246	0.98728	0.00268114	0.9488	0.243619	0.00120063	-0.451788	0.521203	0.00153305	0.0306723	1
ENSMMUG00000006530	AGBL3	0.00105979	-0.708482	0.500492	0.00236843	0.499369	0.610974	0.00216838	0.336504	0.823809	0.00127001	-0.471532	0.711899	0.00144076	-0.391487	0.5469	0.00264799	0.675715	0.450187
ENSMMUG00000016044	AGBL5	0.00968947	0.38137	0.461362	0.0078632	0.0277477	1	0.00722793	-0.116483	0.975829	0.00776118	0.0138953	1	0.00736387	-0.095851	0.880923	0.00752587	-0.0367557	1
ENSMMUG00000018442	AGER	0.290533	-1.35035	3.94579e-05	0.99389	0.704445	0.00547149	1.32457	1.28216	3.22305e-09	0.454664	-0.664383	0.0761798	0.123105	-2.7977	2.15442e-31	0.940315	0.541255	0.105999
ENSMMUG00000013247	AGFG1	0.172594	0.132671	0.812874	0.168064	0.0964109	0.910537	0.161286	0.0215302	1	0.171875	0.127007	0.856317	0.141594	-0.218335	0.400442	0.150517	-0.0939452	0.944682
ENSMMUG00000048302	AGFG2	0.0242237	0.119935	0.858585	0.0275686	0.367385	0.30973	0.0210643	-0.119807	0.941701	0.0198968	-0.203352	0.803931	0.0194502	-0.274453	0.354477	0.02425	0.122481	0.870311
ENSMMUG00000021358	AGGF1	0.087508	-0.641609	0.0646939	0.157264	0.34188	0.297014	0.130103	-0.00663474	1	0.103859	-0.373934	0.404707	0.137512	0.0975302	0.755088	0.146476	0.193155	0.694101
ENSMMUG00000021017	AGK	0.136864	0.931352	0.000255851	0.0604424	-0.483095	0.159184	0.0663937	-0.316764	0.527185	0.142523	1.02083	4.27427e-05	0.051387	-0.782118	0.000468345	0.0616006	-0.421339	0.343261
ENSMMUG00000021441	AGL	0.0254349	0.0792717	0.929309	0.0203685	-0.3088	0.549371	0.0182763	-0.484244	0.25073	0.0237069	-0.0370704	1	0.0256935	0.105074	0.753422	0.0356782	0.663088	0.0368137
ENSMMUG00000002802	AGMAT	0	0.245715	1	0	-0.557215	0.910537	0.000103256	0.858925	1	0.000141112	1.39241	0.82946	0.000240126	2.13317	0.190235	0	0.108675	1
ENSMMUG00000004975	AGMO	0.000151398	3.83068	0.340371	0	1.02775	1	0	1.18085	1	0	1.71433	1	0	0.718137	1	0	1.69364	1
ENSMMUG00000006251	AGO1	0.0431484	0.261778	0.504423	0.0344844	-0.120496	0.916743	0.0416122	0.214269	0.674657	0.0378181	0.042646	1	0.0272143	-0.549473	0.0228132	0.0447371	0.326718	0.41127
ENSMMUG00000008045	AGO2	0.0361841	0.928604	0.00116957	0.0193264	-0.156958	0.865349	0.0230261	0.153737	0.833276	0.0357014	0.91675	0.00164519	0.00848446	-1.54882	9.69255e-10	0.0153305	-0.514762	0.275957
ENSMMUG00000006252	AGO3	0.114457	0.428682	0.166477	0.0912321	0.0511331	1	0.108006	0.355306	0.312132	0.110632	0.374871	0.277627	0.0577104	-0.764718	0.000430256	0.0677328	-0.438943	0.294627
ENSMMUG00000003343	AGO4	0.0231639	-0.235692	0.717814	0.0270949	0.0164815	1	0.0237489	-0.211762	0.78873	0.0215902	-0.352034	0.526132	0.0269742	0.00788082	1	0.0394411	0.663475	0.0367063
ENSMMUG00000018434	AGPAT1	0.0510211	-0.524166	0.169123	0.0742741	0.0882696	0.912213	0.0723826	0.0409225	1	0.0500949	-0.558124	0.148705	0.0842843	0.338783	0.132565	0.0786035	0.177979	0.707046
ENSMMUG00000020990	AGPAT2	0.00166538	-1.58436	0.00424562	0.00492634	0.00747533	1	0.0058856	0.324588	0.672604	0.00423337	-0.220212	0.881278	0.00648341	0.53653	0.0956251	0.00487788	0.00558129	1
ENSMMUG00000045179	AGPAT3	0.0864482	-0.0548699	1	0.101843	0.23696	0.571852	0.108419	0.346494	0.34285	0.0959564	0.118118	0.846991	0.0763602	-0.290899	0.241474	0.0650848	-0.516482	0.183893
ENSMMUG00000006147	AGPAT4	0.0667665	0.267088	0.472495	0.0671688	0.304051	0.391803	0.0620569	0.154141	0.798193	0.0650528	0.225678	0.605883	0.0417019	-0.560588	0.0145653	0.0445977	-0.396731	0.37775
ENSMMUG00000054376	AGPAT5	0.05632	0.306947	0.402412	0.0439581	-0.114683	0.922526	0.0429546	-0.152104	0.879748	0.0426159	-0.155582	0.88785	0.0408215	-0.255508	0.362493	0.0629943	0.505078	0.117611
ENSMMUG00000008502	AGPS	0.120361	-0.47044	0.21404	0.18398	0.242088	0.557052	0.160563	-0.00627667	1	0.116135	-0.531748	0.158029	0.178654	0.197021	0.422264	0.180203	0.188123	0.70433
ENSMMUG00000017050	AGR2	0.0552603	-1.05903	0.00958539	0.082611	-0.46627	0.302574	0.0930338	-0.257487	0.721996	0.0769062	-0.549635	0.286239	0.145917	0.597194	0.0157782	0.178809	0.882115	0.00732297
ENSMMUG00000016017	AGR3	0.0366383	-0.613017	0.144977	0.0422529	-0.420787	0.320942	0.0630895	0.28659	0.540945	0.0469904	-0.219939	0.790325	0.0591511	0.181412	0.519337	0.0716351	0.490178	0.171293
ENSMMUG00000000838	AGRN	0.0490529	-0.0484254	1	0.0595898	0.300432	0.42297	0.0668067	0.506682	0.0882428	0.0416281	-0.317003	0.562287	0.0191301	-1.64877	7.95792e-13	0.0808334	0.816011	0.00299505
ENSMMUG00000060341	AGRP	0	1.83068	1	0	1.02775	1	0	1.18085	1	0	1.71433	1	8.00421e-05	2.71814	0.400442	0	1.69364	1
ENSMMUG00000005881	AGT	0.000908388	0.593638	0.766283	0.000284212	-1.14218	0.432431	0.000516281	-0.321648	0.900866	0.000705562	0.211835	1	0.000720379	0.133175	1	0.00139368	1.29509	0.18849
ENSMMUG00000008801	AGTPBP1	0.0557145	0.284682	0.45987	0.0397897	-0.292809	0.56135	0.0420252	-0.193846	0.804991	0.0523527	0.182031	0.72587	0.0451437	-0.0756576	0.895493	0.0546322	0.254708	0.56441
ENSMMUG00000020680	AGTR1	0	0.245715	1	0.000189475	1.61271	0.655663	0.000309768	2.59589	0.327683	0	0.129372	1	0	-0.866825	0.809866	0	0.108675	1
ENSMMUG00000004677	AGTRAP	0.072671	-1.51224	6.54074e-07	0.194875	0.0361846	1	0.149928	-0.415812	0.252114	0.0987787	-1.05232	0.000781707	0.345142	1.25904	9.70028e-13	0.172677	-0.166268	0.802848
ENSMMUG00000006301	AGXT2	0.000454194	1.37125	0.478435	0.000284212	0.568316	0.984725	0.000206512	0.180853	1	0.000423337	1.2549	0.574639	0	-2.08922	0.124713	0.000278736	0.693637	0.940781
ENSMMUG00000016408	AHCTF1	0.0855399	0.204671	0.613767	0.0863057	0.240418	0.564225	0.0812626	0.126948	0.850148	0.0825507	0.14671	0.783383	0.0529879	-0.639043	0.0043392	0.0763736	0.0166333	1
ENSMMUG00000016306	AHCY	0.0416344	-0.342728	0.456427	0.0560845	0.154164	0.768489	0.0561713	0.153971	0.800306	0.0481193	-0.110986	0.963974	0.0576303	0.214107	0.384507	0.0406954	-0.383652	0.410314
ENSMMUG00000022715	AHCYL1	0.109612	-0.113277	0.942445	0.142201	0.350997	0.284694	0.14332	0.357708	0.307079	0.105552	-0.176414	0.828909	0.0971711	-0.348289	0.138401	0.10132	-0.243583	0.674247
ENSMMUG00000019358	AHCYL2	0.00635871	-0.278334	0.739905	0.00881058	0.260408	0.694321	0.0100158	0.491782	0.305325	0.00635006	-0.285665	0.768728	0.00592312	-0.458186	0.185728	0.00850144	0.188402	0.833585
ENSMMUG00000009868	AHDC1	0.0549575	0.655477	0.0234035	0.0382739	0.0429671	1	0.0498727	0.526069	0.0713276	0.038947	0.0706871	0.959297	0.0195303	-1.12904	7.09878e-07	0.0328908	-0.207968	0.765521
ENSMMUG00000009368	AHI1	0.271305	0.608342	0.0304672	0.209654	0.184174	0.705095	0.231604	0.362154	0.283397	0.254708	0.504666	0.103778	0.0641137	-1.82639	9.94142e-18	0.181736	-0.0688052	0.997024
ENSMMUG00000022301	AHNAK	0.755627	0.174619	0.698382	0.698688	0.0485814	1	0.665899	-0.0370753	1	0.609747	-0.18004	0.770717	0.591911	-0.25613	0.293528	0.825615	0.328202	0.368884
ENSMMUG00000064694	AHNAK2	0.0283114	-1.78529	1.82864e-08	0.121738	0.578346	0.0324111	0.100055	0.200319	0.726109	0.0436037	-1.1414	0.000393928	0.128067	0.720392	0.000339843	0.0621581	-0.589363	0.115433
ENSMMUG00000013554	AHSA1	0.221344	-0.128949	0.865854	0.253991	0.105945	0.889411	0.29366	0.367498	0.266897	0.300852	0.386198	0.263938	0.201706	-0.315657	0.177532	0.16766	-0.579546	0.0904572
ENSMMUG00000000901	AHSP	0.00181678	-0.250243	0.976348	0.0015158	-0.61271	0.616305	0.00351071	0.850704	0.248545	0.00592672	1.81867	0.00074857	0.000480253	-2.33249	0.000166089	0.00153305	-0.515816	0.755682
ENSMMUG00000015025	AIDA	0.129142	-0.0983422	0.975856	0.175548	0.457909	0.101647	0.173161	0.421705	0.174047	0.102448	-0.474864	0.232956	0.106776	-0.455505	0.0405047	0.127243	-0.124053	0.88992
ENSMMUG00000049735	AIF1	0.335952	-1.50644	3.29561e-07	0.686846	-0.430182	0.181416	0.653818	-0.505234	0.111525	0.450148	-1.06777	0.000419683	1.70602	1.44403	2.24674e-17	0.945332	0.122851	0.849207
ENSMMUG00000042881	AIF1L	0.00499613	-0.0705447	1	0.00530529	0.0088887	1	0.00629862	0.31487	0.708388	0.00677339	0.428178	0.498358	0.00344181	-0.753169	0.0474566	0.00627155	0.298336	0.721474
ENSMMUG00000004954	AIFM1	0.0199845	-0.690525	0.0685785	0.0279475	-0.176427	0.806411	0.0278792	-0.176829	0.830653	0.0201791	-0.681794	0.0810837	0.0453839	0.775127	0.000109723	0.0349813	0.211486	0.665647
ENSMMUG00000006392	AIFM2	0.0115062	-1.06241	0.00388314	0.0278528	0.37745	0.291423	0.029428	0.471902	0.159353	0.0149579	-0.665732	0.106298	0.0264139	0.291163	0.248882	0.0178391	-0.387893	0.447768
ENSMMUG00000020478	AIFM3	0.133382	0.134522	0.76718	0.145706	0.310889	0.371999	0.153748	0.403407	0.206754	0.113313	-0.134957	0.909962	0.0946898	-0.474889	0.0312418	0.0978362	-0.374258	0.400783
ENSMMUG00000006430	AIG1	0.0449652	-0.684441	0.053072	0.069632	0.0155483	1	0.0742412	0.129191	0.846114	0.0581383	-0.280416	0.605337	0.0828436	0.352862	0.118745	0.0703808	0.0332256	1
ENSMMUG00000004492	AIM2	0.55987	0.485766	0.103674	0.362939	-0.255954	0.561337	0.39258	-0.11605	0.912661	0.471598	0.196357	0.685575	0.386443	-0.152715	0.591877	0.416431	-0.01225	1
ENSMMUG00000015759	AIMP1	0.204387	-0.379959	0.321745	0.235896	-0.162307	0.781734	0.228299	-0.215558	0.692402	0.215902	-0.294941	0.515311	0.32241	0.431514	0.033934	0.31316	0.324983	0.381907
ENSMMUG00000030420	AIMP2	0.027403	-0.235175	0.697846	0.0318318	0.00544578	1	0.0291182	-0.149209	0.889956	0.0348548	0.158756	0.780045	0.0338578	0.121877	0.687996	0.0327515	0.0546799	0.981461
ENSMMUG00000011817	AIP	0.326111	0.274224	0.45979	0.281749	0.0329703	1	0.252151	-0.161481	0.814335	0.28674	0.059986	0.994491	0.258216	-0.128344	0.671871	0.279014	0.0144629	1
ENSMMUG00000017759	AIPL1	0.00075699	0.830677	0.689562	0.00113685	1.64072	0.0821818	0.000309768	-0.519587	0.851782	0.000423337	0.0138953	1	0.000240126	-0.982303	0.349892	0.000278736	-0.476288	0.879567
ENSMMUG00000004168	AIRE	0.00166538	-0.573045	0.576247	0.00208422	-0.306671	0.843892	0.00237489	-0.0796748	1	0.00197557	-0.332971	0.855998	0.00344181	0.607713	0.163282	0.00334483	0.504603	0.550163
ENSMMUG00000059970	AJAP1	0.000605592	0.245715	1	0.000284212	-0.926449	0.622332	0.000826049	0.650338	0.809868	0.0011289	1.18382	0.349511	0.000480253	-0.281863	0.874136	0.000557472	0.108675	1
ENSMMUG00000005046	AJM1	0	0.508749	1	9.47374e-05	1.02775	0.896267	0.000103256	1.18085	0.887413	0.000141112	1.71433	0.751789	0	-0.603791	0.787834	0.000139368	1.69364	0.748956
ENSMMUG00000008475	AJUBA	0.000302796	0.41564	1	0.000568424	1.25014	0.519583	0.000516281	1.06538	0.648036	0.000282225	0.299297	1	0	-2.45179	0.0855565	0.000278736	0.2786	1
ENSMMUG00000060702	AK1	0.0109007	-0.388889	0.493563	0.0135474	-0.0526257	1	0.0224066	0.885642	0.00192475	0.0124179	-0.184971	0.878678	0.00944497	-0.695384	0.0142909	0.0157486	0.206855	0.748714
ENSMMUG00000006284	AK2	0.0864482	0.0396281	0.992861	0.0933163	0.181622	0.727248	0.0962347	0.233607	0.62024	0.0857963	0.0272596	1	0.0721179	-0.290236	0.242239	0.0741437	-0.213434	0.736831
ENSMMUG00000000143	AK3	0.102648	-0.371696	0.376486	0.161148	0.408996	0.172252	0.154987	0.327583	0.376698	0.105975	-0.323767	0.498672	0.113019	-0.246724	0.331217	0.123201	-0.078117	1
ENSMMUG00000053254	AK4	0.00862968	1.58013	2.26046e-05	0.00322107	-0.173886	0.916743	0.00371722	0.0774231	1	0.00719673	1.24485	0.00263734	0.000320168	-3.53736	5.73429e-12	0.00167241	-1.12162	0.0865869
ENSMMUG00000020218	AK5	0.000454194	-0.692885	0.587314	0.000757899	-0.159879	0.985121	0.000103256	-2.40411	0.0298364	0.000282225	-1.25529	0.354043	0.00248131	2.54821	1.635e-07	0.000418104	-0.829925	0.555223
ENSMMUG00000003397	AK7	0.00227097	0.0757896	1	9.47374e-05	-3.90299	5.65781e-07	0.00175535	-0.377143	0.760506	0.0033867	0.728835	0.29869	0.00392206	1.15254	0.00155682	0.00222989	0.0396331	1
ENSMMUG00000009916	AK8	0.00211957	-0.442341	0.59387	0.00132632	-1.24527	0.0293928	0.0025814	-0.184797	0.928811	0.00254002	-0.177289	0.952827	0.00440232	0.825052	0.0219926	0.00445977	0.749347	0.189797
ENSMMUG00000020537	AK9	0.0130202	-0.0706753	1	0.00416844	-1.91503	1.73651e-08	0.00774421	-0.939726	0.0130108	0.012559	-0.131434	0.970001	0.0255334	1.33616	1.4612e-09	0.0170029	0.374057	0.427467
ENSMMUG00000059913	AKAIN1	0	0.245715	1	9.47374e-05	0.70582	1	0.000103256	0.858925	1	0.000282225	2.2993	0.407934	8.00421e-05	0.396209	1	0	0.108675	1
ENSMMUG00000012644	AKAP1	0.151852	0.426367	0.184022	0.146464	0.402627	0.181703	0.140015	0.310352	0.418708	0.129964	0.165016	0.769594	0.0625129	-1.10573	1.55156e-07	0.0989512	-0.285928	0.574012
ENSMMUG00000030279	AKAP10	0.00893248	0.190673	0.801177	0.00606319	-0.477361	0.369252	0.00712467	-0.197659	0.869141	0.00649117	-0.327266	0.682449	0.00824434	0.0522546	0.960692	0.0126825	0.799347	0.0360323
ENSMMUG00000023083	AKAP11	0.0439054	-0.0772047	1	0.054095	0.293559	0.436689	0.0454327	-0.0246164	1	0.0342903	-0.478402	0.268954	0.0417019	-0.185433	0.551487	0.0568621	0.35697	0.336286
ENSMMUG00000023265	AKAP12	0.524594	1.35851	4.70493e-09	0.168159	-0.642637	0.0237878	0.269189	0.175056	0.766015	0.28547	0.264526	0.543342	0.0441032	-2.78644	4.22217e-33	0.370579	0.723503	0.00932186
ENSMMUG00000011251	AKAP13	0.621489	0.290378	0.419458	0.453413	-0.249432	0.564225	0.471158	-0.178949	0.771272	0.575597	0.163302	0.762286	0.500263	-0.080056	0.830297	0.586181	0.19451	0.681858
ENSMMUG00000012384	AKAP14	0.00484474	-0.217686	0.948354	0.00123159	-2.35472	2.78997e-05	0.00567909	0.0224234	1	0.00832563	0.678711	0.274683	0.00816429	0.739302	0.0487295	0.00599282	0.119646	0.960987
ENSMMUG00000000885	AKAP17A	0.357602	0.817761	0.00131826	0.220075	-0.0150654	1	0.249467	0.208727	0.663405	0.300852	0.519303	0.0876299	0.123185	-1.03188	4.26318e-07	0.156928	-0.563223	0.10338
ENSMMUG00000020812	AKAP3	0.012566	0.809367	0.0252637	0.00682109	-0.241859	0.755789	0.00857026	0.159542	0.897556	0.00903119	0.24485	0.735191	0.00424223	-1.06225	0.000469506	0.00947702	0.326428	0.579522
ENSMMUG00000023060	AKAP4	0	-0.169323	1	0	-0.972252	0.744944	0.000103256	0.373498	1	0.000564449	3.03626	0.0688991	0.000160084	0.718137	0.835361	0	-0.306363	0.892009
ENSMMUG00000042066	AKAP5	0.0599536	1.20158	1.4914e-06	0.0250107	-0.331795	0.47243	0.0277759	-0.146409	0.897434	0.0467082	0.752868	0.00974108	0.0141675	-1.30498	2.18666e-08	0.0259224	-0.249316	0.694014
ENSMMUG00000015128	AKAP6	0.00121118	0.64305	0.694279	0.000852636	0.0277477	1	0.000516281	-0.693616	0.69505	0.000423337	-0.809227	0.554879	0.000880463	0.055172	1	0.00167241	1.18462	0.20156
ENSMMUG00000000577	AKAP7	0.0514753	-0.294854	0.550754	0.055895	-0.177808	0.784836	0.0424383	-0.636969	0.0427986	0.042757	-0.594722	0.120456	0.0792417	0.487243	0.0193299	0.0949095	0.743678	0.00617877
ENSMMUG00000051452	AKAP8	0.11476	-0.0844268	1	0.139927	0.267736	0.492351	0.13351	0.176956	0.750786	0.110209	-0.151893	0.879159	0.0985318	-0.373728	0.103415	0.131285	0.138821	0.819379
ENSMMUG00000017984	AKAP8L	0.170777	0.285444	0.442372	0.160675	0.200492	0.65813	0.165107	0.245629	0.57047	0.149438	0.0630937	0.990448	0.112459	-0.448592	0.0422886	0.115675	-0.357527	0.424506
ENSMMUG00000002364	AKAP9	0.393483	-0.334369	0.402252	0.458055	-0.0965831	0.926061	0.399395	-0.330024	0.415873	0.35518	-0.502008	0.163193	0.655785	0.604828	0.00150467	0.54451	0.199784	0.671565
ENSMMUG00000001994	AKIP1	0.0425428	-0.761939	0.0265683	0.0666004	-0.0539173	1	0.058856	-0.26589	0.617815	0.0503771	-0.501422	0.213675	0.0999726	0.756736	0.000112936	0.07275	0.0981391	0.882949
ENSMMUG00000009373	AKIRIN1	0.315211	0.154576	0.752509	0.318318	0.187474	0.689868	0.329387	0.245461	0.562063	0.271218	-0.0943055	0.955868	0.22892	-0.413234	0.0618459	0.275948	-0.065909	1
ENSMMUG00000002824	AKIRIN2	0.257074	0.277625	0.457186	0.242907	0.200048	0.657912	0.275074	0.424262	0.164019	0.265291	0.334673	0.367146	0.142475	-0.755	0.000282698	0.150796	-0.595551	0.0810938
ENSMMUG00000008018	AKNA	0.271002	-0.0425832	1	0.289044	0.0692273	0.965328	0.309562	0.190627	0.712971	0.226909	-0.333397	0.431427	0.241007	-0.264273	0.277838	0.342009	0.350244	0.326908
ENSMMUG00000010159	AKNAD1	0.000302796	-0.107922	0.984291	0.000663162	0.857823	0.711446	0.000103256	-1.40411	0.459249	0.000564449	0.643946	0.870584	0.000320168	-0.352252	0.809483	0.000836207	1.25306	0.41127
ENSMMUG00000049745	AKR1A1	0.152761	-1.46312	7.24944e-07	0.450381	0.271344	0.471607	0.410237	0.0971104	0.926868	0.22832	-0.853672	0.0066143	0.563256	0.748589	5.449e-05	0.338246	-0.227601	0.663302
ENSMMUG00000000917	AKR1B1	0.21877	-1.14423	0.000134027	0.441855	-0.0371085	1	0.389792	-0.253281	0.599796	0.282225	-0.756261	0.0190727	0.713976	0.94347	1.48545e-07	0.470645	0.0709482	0.957263
ENSMMUG00000013098	AKR1B10	0.00923528	-0.374998	0.646665	0.00890531	-0.476538	0.475879	0.0264336	1.62806	3.38644e-08	0.00719673	-0.770101	0.222896	0.00816429	-0.64793	0.0746612	0.00947702	-0.339945	0.724385
ENSMMUG00000023282	AKR1C1	0.134441	-0.456929	0.269408	0.211643	0.313226	0.396442	0.253391	0.645712	0.0136749	0.153954	-0.242416	0.663314	0.117662	-0.742809	0.00074181	0.199435	0.186994	0.724467
ENSMMUG00000000958	AKR1C2	0.00878108	1.24571	0.00809818	0.00236843	-0.986058	0.125713	0.00598886	0.59589	0.368297	0.00620894	0.628759	0.334895	0.000560295	-3.11475	3.47743e-09	0.00585345	0.527445	0.450724
ENSMMUG00000019891	AKR1C8P	0.00484474	1.1336	0.0189628	0.00123159	-1.14218	0.0713688	0.00237489	-0.0921658	1	0.00296336	0.291124	0.835014	0.00232122	-0.156332	0.832872	0.00278736	0.191137	0.92643
ENSMMUG00000005422	AKR1D1	0	1.83068	1	0	1.02775	1	0	1.18085	1	0	1.71433	1	0	0.718137	1	0.000139368	3.69364	0.41127
ENSMMUG00000002473	AKR1E2	0	-0.869763	0.684199	0	-1.67269	0.499711	0.000722793	2.59589	0.0336534	0.000282225	0.839866	0.938194	0.000160084	-0.156332	0.903967	0.000139368	0.108675	1
ENSMMUG00000006697	AKR7A2	0.0776672	-1.42035	2.93665e-06	0.202075	0.0915017	0.918258	0.209713	0.15604	0.803754	0.120933	-0.745861	0.0264814	0.277346	0.738467	8.77956e-05	0.181178	-0.0966668	0.940781
ENSMMUG00000006891	AKR7A3	0.00242237	0.333177	0.829869	0.00255791	0.425712	0.68228	0.00289117	0.646516	0.441292	0.00409226	1.24619	0.0393619	0.000400211	-2.43837	4.9427e-05	0.000836207	-1.22693	0.199482
ENSMMUG00000001044	AKT1	0.103253	-0.262861	0.602631	0.139738	0.256876	0.522351	0.136092	0.203451	0.687183	0.100049	-0.316573	0.515089	0.112539	-0.141434	0.632029	0.128358	0.0933696	0.91402
ENSMMUG00000050123	AKT1S1	0.0340645	-0.165328	0.850109	0.0445266	0.301851	0.425102	0.0401666	0.109583	0.903848	0.0266702	-0.560515	0.172942	0.0350584	-0.138597	0.700684	0.0440402	0.260509	0.549687
ENSMMUG00000003621	AKT2	0.0669179	-0.0238184	1	0.0578845	-0.282345	0.545681	0.0672197	-0.0187594	1	0.0636417	-0.107086	0.969539	0.0717177	0.101885	0.727972	0.0827845	0.334844	0.358454
ENSMMUG00000019995	AKT3	0.0328534	0.0167195	1	0.0324002	-0.00961912	1	0.0275694	-0.287361	0.599469	0.0303392	-0.1148	0.964226	0.0340179	0.08107	0.809014	0.0394411	0.324731	0.415652
ENSMMUG00000008657	AKTIP	0.0221041	-0.318379	0.547443	0.0315475	0.286039	0.505705	0.0307703	0.234929	0.646056	0.0190502	-0.559049	0.205458	0.0241727	-0.203596	0.528036	0.0327515	0.32954	0.429043
ENSMMUG00000031965	ALAD	0.0104465	-0.919623	0.0182678	0.0148738	-0.406564	0.354882	0.0115647	-0.811146	0.0165167	0.00860785	-1.22325	0.00129683	0.0344981	1.29312	6.89644e-11	0.0250862	0.494779	0.17343
ENSMMUG00000005596	ALAS1	0.157	0.20506	0.642218	0.147127	0.105467	0.897977	0.140222	0.0181409	1	0.182599	0.466935	0.156675	0.128227	-0.147304	0.619902	0.083342	-0.820785	0.0134663
ENSMMUG00000008429	ALAS2	0.00635871	0.291158	0.728926	0.000284212	-4.14718	2.81679e-10	0.00227164	-1.3724	0.0218645	0.0256825	3.44868	1.17257e-24	0.00192101	-1.7041	0.000100459	0.00250862	-1.15647	0.118802
ENSMMUG00000003827	ALB	0	1.24571	1	9.47374e-05	2.02775	0.739766	0	0.59589	1	0	1.12937	1	0	0.133175	1	0.000139368	2.69364	0.574012
ENSMMUG00000009107	ALCAM	0.166386	-0.130946	0.86801	0.187959	0.0750292	0.957454	0.198665	0.172632	0.768636	0.20038	0.177197	0.743499	0.180415	0.00101237	1	0.137417	-0.443268	0.259501
ENSMMUG00000022117	ALDH16A1	0.0254349	-1.16451	0.000398591	0.0643267	0.344382	0.297014	0.0639156	0.32512	0.386334	0.0235658	-1.28995	7.79187e-05	0.0623528	0.300328	0.18646	0.0627155	0.274009	0.49506
ENSMMUG00000003102	ALDH18A1	0.0302796	-0.184495	0.807716	0.0327791	-0.0638668	1	0.0340745	0.00561038	1	0.0270936	-0.366517	0.461403	0.0375397	0.189513	0.469334	0.0399986	0.276722	0.516396
ENSMMUG00000013303	ALDH1A1	0.307792	-0.655016	0.0493873	0.464213	0.00482299	1	0.517313	0.19794	0.704782	0.383261	-0.309755	0.496295	0.606159	0.531086	0.0079207	0.360266	-0.410271	0.303688
ENSMMUG00000019504	ALDH1A2	0.00196817	1.3901	0.0678214	0.000568424	-0.65675	0.626571	0.00154884	1.01093	0.290847	0.000564449	-0.518326	0.766951	8.00421e-05	-2.92572	0.00052273	0.00153305	0.956672	0.371875
ENSMMUG00000006659	ALDH1A3	0.0383037	1.44867	1.03078e-06	0.00435792	-2.18088	8.60968e-10	0.0215805	0.431574	0.343965	0.0235658	0.559758	0.181427	0.00192101	-3.43729	8.67271e-23	0.0299641	0.997314	0.00273186
ENSMMUG00000013057	ALDH1B1	0.000454194	-1.66118	0.0857762	0.00208422	0.401563	0.763691	0.00320094	1.22666	0.0382914	0.000564449	-1.43947	0.157425	0.000640337	-1.52133	0.0134592	0.00334483	1.22897	0.0582743
ENSMMUG00000012488	ALDH1L1	0.000908388	-1.25679	0.104401	0.0015158	-0.652974	0.429371	0.00216838	-0.0601554	1	0.00141112	-0.671723	0.45882	0.00328173	0.718137	0.0841914	0.00418104	1.07798	0.0477194
ENSMMUG00000005797	ALDH1L2	0.000151398	-0.41725	0.962696	0.000473687	0.70582	0.797959	0.000516281	0.858925	0.791836	0.000141112	-0.533593	0.844028	0.000560295	1.0177	0.359474	0	-1.62829	0.497929
ENSMMUG00000001328	ALDH3A1	0.0407261	0.652464	0.144116	0.0105158	-1.59535	0.000133488	0.0428513	0.80983	0.037333	0.0443093	0.812644	0.0612806	0.0175292	-0.813386	0.0224953	0.0225776	-0.33376	0.757297
ENSMMUG00000014130	ALDH3A2	0.0773644	-0.423466	0.307487	0.0924637	-0.149868	0.827586	0.0899361	-0.194665	0.780391	0.0793052	-0.387676	0.392397	0.123825	0.404059	0.0599127	0.129333	0.427759	0.218007
ENSMMUG00000023188	ALDH3B1	0.0219527	-1.97456	5.48197e-10	0.0832741	0.100024	0.890385	0.0788877	0.002362	1	0.0516471	-0.680788	0.0565126	0.131189	1.06	3.43726e-08	0.0603463	-0.434315	0.299943
ENSMMUG00000018533	ALDH3B2	0	0.0233222	1	9.47374e-05	0.442785	1	0	-0.626502	0.928811	0.000141112	1.12937	0.878678	0.000240126	1.71814	0.281984	0.000139368	1.10867	0.871626
ENSMMUG00000004751	ALDH4A1	0.00681291	-0.0380783	1	0.00900005	0.452839	0.313361	0.00681491	-0.0522661	1	0.00437448	-0.736876	0.18078	0.00688362	-0.0434906	1	0.00794397	0.211768	0.77583
ENSMMUG00000019368	ALDH5A1	0.00196817	-1.49125	0.00562793	0.0078632	0.70582	0.0718198	0.00505955	-0.106028	1	0.00211669	-1.40461	0.010028	0.00720379	0.560596	0.0730055	0.00585345	0.148358	0.912977
ENSMMUG00000012684	ALDH6A1	0.0619218	-0.0236592	1	0.0715267	0.23519	0.564883	0.0625732	-0.00822278	1	0.0579972	-0.132007	0.923	0.0549889	-0.247379	0.374757	0.0703808	0.190299	0.684694
ENSMMUG00000016682	ALDH7A1	0.0252835	-0.543534	0.184022	0.0398844	0.209688	0.659853	0.0399601	0.209013	0.696604	0.0203202	-0.891208	0.0154188	0.0396208	0.206767	0.429299	0.0409742	0.24089	0.594055
ENSMMUG00000023796	ALDOB	0	0.508749	1	9.47374e-05	1.02775	0.88115	0.000206512	2.18085	0.557839	0.000141112	1.71433	0.73242	0	-0.603791	1	0	0.371709	1
ENSMMUG00000020322	ALDOC	0.0075699	-0.357984	0.547664	0.013358	0.6306	0.0586627	0.012081	0.426871	0.340611	0.00832563	-0.211664	0.838135	0.00672354	-0.624016	0.0367359	0.00878018	-0.126542	0.947539
ENSMMUG00000007494	ALG1	0.0272516	-0.117593	0.950384	0.0316423	0.136154	0.839464	0.0299443	0.0359317	1	0.0194735	-0.657575	0.100839	0.0317767	0.150191	0.596339	0.0330302	0.200438	0.691082
ENSMMUG00000047340	ALG11	0.00560172	-0.211414	0.826735	0.00473687	-0.528646	0.321519	0.00578234	-0.18593	0.899242	0.00635006	-0.0147685	1	0.00808425	0.43056	0.161463	0.00836207	0.444466	0.412281
ENSMMUG00000011273	ALG12	0.0380009	-0.0631781	1	0.0424423	0.127513	0.843332	0.041509	0.0856193	0.944395	0.0327381	-0.307175	0.574639	0.034178	-0.269167	0.332197	0.0505905	0.419253	0.233529
ENSMMUG00000010421	ALG13	0.124752	0.0278259	1	0.126285	0.0517387	1	0.141977	0.261158	0.548017	0.129682	0.092729	0.92854	0.0954902	-0.45581	0.0400639	0.130448	0.102785	0.895999
ENSMMUG00000010662	ALG2	0.0602564	-0.399828	0.340371	0.0850742	0.175922	0.716562	0.0892133	0.258369	0.539823	0.0757773	-0.0303863	1	0.0751595	-0.0510044	0.942993	0.0705201	-0.149054	0.87532
ENSMMUG00000018951	ALG3	0.0305824	-0.751321	0.0339282	0.054095	0.17779	0.723629	0.0515248	0.0872926	0.934962	0.0321736	-0.678282	0.0670892	0.0623528	0.469042	0.0251272	0.0491969	0.00642472	1
ENSMMUG00000003585	ALG5	0.0331562	-1.05019	0.00131301	0.0672635	0.0762376	0.936037	0.058443	-0.170792	0.830653	0.0448737	-0.58572	0.124256	0.0866856	0.58536	0.00418119	0.0784641	0.332845	0.363845
ENSMMUG00000020046	ALG6	0.0211957	-0.403724	0.382936	0.0343897	0.427018	0.186077	0.0304606	0.195549	0.731863	0.0173568	-0.723786	0.0644353	0.0240927	-0.23081	0.444183	0.0340058	0.374067	0.332431
ENSMMUG00000017472	ALG8	0.0236181	-0.727232	0.0482803	0.0360949	-0.0601594	1	0.0357266	-0.0764536	1	0.0231424	-0.765617	0.0380279	0.0498662	0.570997	0.00594034	0.0465489	0.375159	0.306589
ENSMMUG00000010265	ALK	0	1.24571	1	9.47374e-05	2.02775	0.739766	0	0.59589	1	0	1.12937	1	8.00421e-05	1.71814	0.601798	0	1.10867	1
ENSMMUG00000042459	ALKAL1	0.00302796	2.36501	0.000940994	0.000378949	-1.14218	0.468907	0.00196187	1.59589	0.0479684	0.000423337	-0.809227	0.715075	0	-3.89657	0.000372118	0.000278736	-1.27599	0.446334
ENSMMUG00000017098	ALKAL2	0.000454194	1.02332	0.740207	9.47374e-05	-0.972252	0.74419	0.000309768	0.373498	1	0	-1.37313	0.606588	0.000400211	0.718137	0.600311	0.000557472	1.31513	0.461929
ENSMMUG00000023626	ALKBH1	0.0166538	0.109393	0.888813	0.0154422	-0.021968	1	0.0192056	0.370195	0.383084	0.0141112	-0.162729	0.903938	0.011446	-0.561087	0.0364955	0.0193721	0.365539	0.406788
ENSMMUG00000062689	ALKBH2	0.018622	-0.512043	0.230601	0.0234001	-0.165261	0.839464	0.020961	-0.348846	0.491056	0.0203202	-0.378386	0.460438	0.0330574	0.492761	0.0264775	0.034842	0.521798	0.122671
ENSMMUG00000017294	ALKBH3	0.0234667	-0.586093	0.135435	0.0351476	0.0650694	0.969822	0.0310801	-0.150598	0.882248	0.0207435	-0.785295	0.0348545	0.0407414	0.354938	0.12158	0.046967	0.559241	0.0774148
ENSMMUG00000050875	ALKBH4	0.0074185	-1.02929	0.0110066	0.0155369	0.139041	0.864048	0.0171405	0.314259	0.527185	0.00889008	-0.761398	0.0798227	0.0176893	0.398811	0.117625	0.0154698	0.125953	0.87562
ENSMMUG00000018352	ALKBH5	0.189247	0.254777	0.507656	0.194212	0.32877	0.320709	0.198975	0.366247	0.27332	0.167359	0.0503468	1	0.108057	-0.727345	0.000486404	0.131703	-0.343251	0.41442
ENSMMUG00000019700	ALKBH6	0.000151398	0.130237	1	0.000378949	1.02775	0.703656	0.000206512	0.180853	1	0.000141112	0.0138953	1	0.000320168	0.718137	0.714719	0.000139368	-0.00680244	1
ENSMMUG00000000054	ALKBH7	0.165175	-0.328196	0.420245	0.187485	-0.134872	0.846428	0.176671	-0.234553	0.645606	0.189232	-0.109663	0.926188	0.260217	0.494794	0.0132914	0.204871	0.0217697	1
ENSMMUG00000005437	ALKBH8	0.00484474	-0.948296	0.04251	0.00738951	-0.337357	0.581441	0.0075377	-0.296194	0.699605	0.00437448	-1.11221	0.0174275	0.013287	0.784429	0.00158835	0.0144943	0.834236	0.0180473
ENSMMUG00000004632	ALLC	0.00302796	-0.58436	0.397766	0.00435792	-0.04702	1	0.012494	2.16908	9.80648e-14	0.0022578	-1.03109	0.0968622	0.000720379	-2.83645	1.24076e-10	0.0043204	-0.0410723	1
ENSMMUG00000002819	ALMS1	0.0249807	0.05724	0.982316	0.0202738	-0.308868	0.557002	0.0250912	0.0658304	0.986765	0.0215902	-0.182528	0.852433	0.0236925	-0.0390874	1	0.0317759	0.466752	0.208599
ENSMMUG00000016264	ALOX12	0.000605592	2.15261	0.186839	0	-1.55721	0.671882	0.000309768	1.01093	0.835707	0.000423337	1.54441	0.490303	8.00421e-05	-0.741295	0.704709	0	-0.891325	0.751537
ENSMMUG00000020329	ALOX12B	0.000605592	-0.65475	0.670593	0.000473687	-1.16865	0.290344	0.00196187	1.14523	0.166141	0.000423337	-1.11856	0.392513	0.000880463	-0.31161	0.766689	0.00236925	1.4373	0.0509497
ENSMMUG00000030381	ALOX15	0.0634357	1.41822	5.4199e-08	0.0143053	-1.16104	0.000141372	0.0353136	0.380123	0.352082	0.021308	-0.474449	0.351553	0.00888467	-1.95227	9.55066e-14	0.0504512	0.999018	0.000501456
ENSMMUG00000013434	ALOX5	0.0293712	-2.31625	1.46342e-13	0.0797689	-0.865041	0.000802639	0.0758933	-0.93221	0.000445429	0.0746484	-0.918372	0.00451922	0.316807	2.05021	1.53485e-31	0.117626	-0.195272	0.768162
ENSMMUG00000005572	ALOX5AP	0.962588	-0.0973985	0.937985	0.747857	-0.54166	0.0644063	0.740037	-0.550133	0.0740828	1.89867	1.09641	3.8651e-06	1.27187	0.427838	0.0376074	0.556217	-0.975013	0.00143415
ENSMMUG00000019850	ALOXE3	0	0.508749	1	0.000189475	2.02775	0.549371	0.000103256	1.18085	0.899242	0	0.392407	1	0	-0.603791	0.763218	0.000139368	1.69364	0.761484
ENSMMUG00000016871	ALPI	0.00075699	-1.22822	0.168248	0.00350528	1.18821	0.02419	0.00413025	1.51604	0.00143903	0.000564449	-1.62195	0.077131	0.000240126	-2.95429	5.99453e-06	0.00209052	0.201784	0.956977
ENSMMUG00000014073	ALPK1	0.0192275	0.0908965	0.929058	0.0232107	0.444741	0.221721	0.0193089	0.100631	0.938258	0.0139701	-0.428078	0.439847	0.0132069	-0.581016	0.0339756	0.0220201	0.32002	0.492629
ENSMMUG00000006635	ALPK2	0.000605592	0.0233222	1	0.000189475	-1.59674	0.201825	0.000413025	-0.626502	0.731863	0.000987787	0.714335	0.702501	0.000880463	0.495745	0.659771	0.00139368	1.29509	0.193412
ENSMMUG00000002217	ALPL	0.000302796	-1.01063	0.445029	0.000378949	-1.00788	0.410635	0.000516281	-0.556113	0.759348	0.000423337	-0.677982	0.632234	0.000640337	-0.321391	0.785207	0.00306609	2.69364	4.89862e-06
ENSMMUG00000018155	ALS2	0.0074185	0.175325	0.848161	0.00843163	0.416313	0.413678	0.00567909	-0.283255	0.770222	0.00550338	-0.308033	0.72607	0.00496261	-0.542988	0.122291	0.00961638	0.618349	0.182797
ENSMMUG00000021247	ALS2CL	0	-1.75429	0.39101	0.000757899	1.19767	0.412878	0.000413025	0.180853	1	0.000846674	1.35176	0.350324	0.000160084	-1.15633	0.350863	0.000418104	0.30132	1
ENSMMUG00000012884	ALYREF	0.104313	-0.186987	0.77676	0.143717	0.378958	0.225318	0.155091	0.513197	0.0652802	0.147886	0.396815	0.25693	0.0731585	-0.83306	6.8547e-05	0.0844569	-0.530197	0.161985
ENSMMUG00000013467	AMACR	0.0158968	-1.33849	8.38651e-05	0.0461371	0.383892	0.242617	0.0404764	0.13746	0.84145	0.017639	-1.19026	0.000545113	0.0479452	0.48241	0.0242675	0.0422285	0.202628	0.67576
ENSMMUG00000008559	AMBP	0	1.83068	1	0	1.02775	1	0.000103256	3.18085	0.557839	0	1.71433	1	0	0.718137	1	0	1.69364	1
ENSMMUG00000011526	AMBRA1	0.0116576	-0.214838	0.783813	0.0127895	-0.0795463	1	0.0145591	0.150691	0.860862	0.0134057	0.00927864	1	0.0158483	0.324095	0.235965	0.0103132	-0.415166	0.453688
ENSMMUG00000000535	AMD1	0.506275	0.407334	0.197633	0.505613	0.448563	0.102496	0.49976	0.416405	0.169769	0.445492	0.193039	0.68911	0.196744	-1.21868	1.79098e-09	0.299641	-0.459648	0.215365
ENSMMUG00000009304	AMDHD1	0.184554	-0.173456	0.762355	0.184833	-0.186173	0.732013	0.205893	0.00523409	1	0.196428	-0.0727566	1	0.218035	0.11424	0.694593	0.240549	0.267625	0.513515
ENSMMUG00000004309	AMER1	0.00121118	0.385892	0.860631	0.000568424	-0.837323	0.557346	0.000826049	-0.263932	0.95132	0.00155224	0.775736	0.543701	0.000880463	-0.220462	0.844518	0.00167241	0.902224	0.385415
ENSMMUG00000020837	AMER2	0	0.830677	1	9.47374e-05	1.44279	0.802137	0	0.180853	1	0	0.714335	1	8.00421e-05	1.13317	0.680679	0.000139368	2.10867	0.641491
ENSMMUG00000019902	AMFR	0.116122	0.118723	0.810196	0.111506	0.05557	0.99644	0.111104	0.0481675	1	0.116135	0.120065	0.839322	0.0902075	-0.332136	0.16065	0.115397	0.109545	0.85454
ENSMMUG00000058911	AMH	0	-0.491251	0.876642	0.000284212	1.22039	0.777028	0.000413025	1.91782	0.325562	0.000282225	1.2993	0.682449	0	-1.60379	0.264732	0	-0.628291	0.898036
ENSMMUG00000020037	AMHR2	0.00302796	0.550569	0.518049	0.00236843	0.128275	1	0.00247815	0.209999	0.936426	0.00282225	0.434227	0.708156	0.0015208	-0.646435	0.219136	0.00181178	-0.267192	0.871736
ENSMMUG00000062157	AMIGO1	0	-0.869763	0.684199	0.000189475	0.153279	1	0.000309768	0.858925	0.846114	0.000564449	1.86634	0.272002	8.00421e-05	-0.866825	0.514497	0.000278736	0.819168	0.928029
ENSMMUG00000012458	AMIGO2	0.00575312	-0.160045	0.930336	0.00890531	0.608919	0.156187	0.00547258	-0.268831	0.806091	0.0045156	-0.545052	0.41142	0.00672354	0.0831339	0.911861	0.00641092	0.00982139	1
ENSMMUG00000014582	AMIGO3	0	-1.56164	0.422551	0.000378949	0.262213	1	0.000619537	1.08132	0.547723	0	-1.67798	0.362691	0.000640337	1.18762	0.236793	0.000278736	0.0306723	1
ENSMMUG00000023423	AMMECR1	0.00953807	0.260822	0.672915	0.00577898	-0.595485	0.203382	0.00557583	-0.641414	0.186476	0.00804341	-0.0201411	1	0.00800421	-0.0457162	1	0.0149124	1.05621	0.00172929
ENSMMUG00000049232	AMMECR1L	0.0667665	0.10091	0.865854	0.0682109	0.148194	0.784808	0.080643	0.452028	0.13967	0.0677339	0.125877	0.835137	0.0425824	-0.696054	0.00204185	0.0582558	-0.124499	0.927107
ENSMMUG00000011180	AMN1	0.0157454	-0.0679459	1	0.0140211	-0.282514	0.64365	0.0114614	-0.611705	0.138507	0.0111479	-0.621948	0.18629	0.0191301	0.285178	0.300495	0.0285704	0.96651	0.00135605
ENSMMUG00000007688	AMOT	0.00166538	0.830677	0.442425	0.000757899	-0.474753	0.740707	0.000826049	-0.321648	0.886322	0.000423337	-1.09302	0.352466	0.00160084	0.825052	0.175769	0.00111494	0.191137	1
ENSMMUG00000001730	AMOTL1	0.0152912	-0.67805	0.104401	0.0260528	0.189366	0.739766	0.0191024	-0.352791	0.520866	0.0169335	-0.524149	0.268954	0.0299357	0.474468	0.0444375	0.0287098	0.34273	0.425939
ENSMMUG00000021694	AMOTL2	0.0446624	0.208823	0.628191	0.050874	0.473501	0.116947	0.0517313	0.494185	0.111525	0.0327381	-0.301828	0.595322	0.0157683	-1.5594	3.26754e-11	0.0493362	0.381496	0.30766
ENSMMUG00000001978	AMPD1	0.000151398	-0.339248	0.969959	0.000663162	1.44279	0.4014	0.000722793	1.59589	0.276141	0.000141112	-0.45559	0.989799	0	-2.52979	0.0644847	0.000278736	0.191137	1
ENSMMUG00000005820	AMPD2	0.0552603	0.646805	0.0254267	0.0342949	-0.170599	0.816841	0.0400634	0.104999	0.912661	0.0519294	0.544844	0.0860281	0.0263339	-0.646011	0.00566575	0.0299641	-0.375638	0.431006
ENSMMUG00000015785	AMPD3	0.00423914	0.855768	0.146335	0.00341055	0.509281	0.535531	0.00340745	0.500131	0.557839	0.00211669	-0.27435	0.903938	0.000960505	-1.60379	0.00109477	0.00236925	-0.102222	1
ENSMMUG00000023667	AMPH	0	0.245715	1	0	-0.557215	0.926061	0	-0.40411	1	0.000141112	1.39241	0.814027	8.00421e-05	0.396209	1	0.000418104	3.10867	0.162391
ENSMMUG00000005452	AMT	0.027403	0.162299	0.762019	0.0240633	-0.0600479	1	0.0226131	-0.165782	0.875143	0.0211669	-0.261579	0.699149	0.0259336	0.076591	0.839635	0.0291279	0.267053	0.569071
ENSMMUG00000045118	AMY2B	0.0158968	-0.0743976	1	0.0184738	0.183026	0.762738	0.0219936	0.500255	0.167207	0.0167924	0.0138953	1	0.00992522	-0.914131	0.000553275	0.0197902	0.289359	0.567978
ENSMMUG00000053148	AMZ1	0.000302796	0.7152	0.929309	0.000378949	0.890244	0.856094	0.000309768	0.59589	0.991006	0.000423337	1.12937	0.761894	8.00421e-05	-1.08922	0.388178	0.000139368	-0.113718	1
ENSMMUG00000048903	AMZ2	0.104616	-0.0611241	1	0.141159	0.487331	0.0745712	0.152509	0.623484	0.0140521	0.116418	0.116044	0.848134	0.0697167	-0.788639	0.000238181	0.0657816	-0.807337	0.0156485
ENSMMUG00000012115	ANAPC1	0.0283114	-0.296851	0.57167	0.0360002	0.0995577	0.906961	0.0358299	0.0894934	0.935979	0.021308	-0.751124	0.0461666	0.0356187	0.0833667	0.798445	0.0444584	0.454277	0.189286
ENSMMUG00000004432	ANAPC10	0.0463278	-0.27191	0.597402	0.0601582	0.168203	0.739766	0.049976	-0.161162	0.853094	0.0519294	-0.0885447	1	0.0556293	0.0266542	0.983115	0.063273	0.24201	0.569488
ENSMMUG00000012887	ANAPC11	0.126417	-0.779235	0.01672	0.223864	0.151449	0.780055	0.217044	0.0930268	0.933175	0.149861	-0.516563	0.152782	0.259256	0.450102	0.0268978	0.20069	-0.0426273	1
ENSMMUG00000012750	ANAPC13	0.11809	-0.74796	0.0231888	0.203401	0.137249	0.819682	0.169547	-0.185006	0.76767	0.134198	-0.551979	0.118932	0.243008	0.498054	0.0127967	0.216578	0.233447	0.591138
ENSMMUG00000015600	ANAPC16	0.190156	-0.0343708	1	0.199612	0.049295	1	0.195774	0.0140577	1	0.177943	-0.144198	0.856075	0.186418	-0.0767808	0.84457	0.217971	0.194122	0.684694
ENSMMUG00000001669	ANAPC2	0.0389093	-0.3965	0.362741	0.0550424	0.181956	0.714893	0.0515248	0.0605008	0.982004	0.0354192	-0.550368	0.168749	0.053308	0.128855	0.643169	0.0582558	0.265532	0.519781
ENSMMUG00000004458	ANAPC4	0.0233153	-0.555867	0.166021	0.0356213	0.135988	0.833241	0.0271564	-0.336996	0.50428	0.021308	-0.703073	0.0687755	0.0397009	0.354439	0.124984	0.0465489	0.5888	0.0594176
ENSMMUG00000019090	ANAPC5	0.122027	-0.267159	0.590865	0.158117	0.171615	0.738551	0.144352	0.00600913	1	0.108657	-0.456837	0.257026	0.153601	0.124186	0.661459	0.160552	0.184674	0.714934
ENSMMUG00000054876	ANAPC7	0.0240723	-0.598939	0.128867	0.0318318	-0.170905	0.824125	0.0340745	-0.049302	1	0.0279402	-0.367573	0.468098	0.0414618	0.323043	0.16931	0.0475244	0.520903	0.115019
ENSMMUG00000057652	ANG	0.372893	1.146	1.01715e-06	0.151296	-0.431356	0.182195	0.179562	-0.131926	0.881767	0.282366	0.64831	0.0220236	0.100853	-1.13696	3.11568e-08	0.184384	-0.0811299	0.970343
ENSMMUG00000018551	ANGEL1	0.0333076	0.256636	0.539868	0.0307896	0.134493	0.839464	0.0293247	0.045652	1	0.0272347	-0.0769958	1	0.0206509	-0.584727	0.0188623	0.0355388	0.370583	0.346104
ENSMMUG00000011735	ANGEL2	0.0345187	0.0839795	0.911982	0.0295581	-0.187052	0.778987	0.0282922	-0.257924	0.665331	0.0311858	-0.0837062	1	0.0325771	-0.0167054	1	0.0448765	0.534172	0.0991332
ENSMMUG00000017745	ANGPT1	0.0395149	1.59966	9.61067e-09	0.0148738	-0.158319	0.905312	0.0199284	0.365024	0.459249	0.0221546	0.528268	0.203214	0.00136072	-3.85845	6.91482e-27	0.0125431	-0.416954	0.49635
ENSMMUG00000010139	ANGPT2	0.00938667	1.22299	0.00760648	0.00293686	-0.773152	0.258874	0.00361396	-0.424009	0.719758	0.00508005	0.155604	0.938194	0.00320168	-0.665778	0.145431	0.00682903	0.658013	0.296269
ENSMMUG00000000270	ANGPT4	0	1.83068	1	0	1.02775	1	0.000103256	3.18085	0.557839	0	1.71433	1	0	0.718137	1	0	1.69364	1
ENSMMUG00000017553	ANGPTL1	0.0101437	1.16325	0.00332582	0.00445266	-0.269933	0.801364	0.00857026	0.929314	0.0176069	0.00620894	0.305321	0.723431	0.000480253	-3.58825	5.33066e-14	0.00487788	-0.090634	1
ENSMMUG00000012161	ANGPTL2	0.00817549	-0.626368	0.219585	0.0130738	0.124321	0.910537	0.0303573	1.87763	5.55734e-15	0.00564449	-1.19958	0.00821999	0.00288152	-2.35318	7.66612e-14	0.0132399	0.141609	0.871626
ENSMMUG00000000698	ANGPTL4	0.0743364	1.87383	2.0959e-12	0.00985269	-1.64818	6.32095e-07	0.0355201	0.505397	0.191337	0.0499538	1.09325	0.000475222	0.00392206	-3.08612	1.20005e-22	0.0143549	-0.997167	0.0248894
ENSMMUG00000020783	ANGPTL5	0.00227097	-0.213717	0.996502	0.00454739	1.0131	0.0858179	0.00413025	0.796938	0.263696	0.00127001	-1.07226	0.304698	0.000480253	-2.61406	1.60175e-05	0.0039023	0.656801	0.420117
ENSMMUG00000042707	ANGPTL6	0.00666151	0.152605	0.879452	0.00577898	-0.100205	0.998398	0.00516281	-0.286273	0.746686	0.00790229	0.438701	0.434911	0.00544286	-0.217733	0.605827	0.00724713	0.292275	0.680122
ENSMMUG00000006187	ANGPTL7	0.00363355	-1.7805	0.000491162	0.0305054	2.07312	3.71545e-15	0.024988	1.48728	2.57205e-07	0.000705562	-3.99991	3.8092e-11	0.000480253	-4.77142	7.00473e-25	0.00487788	-1.36526	0.00739408
ENSMMUG00000009337	ANGPTL8	0	1.83068	1	0	1.02775	1	0.000103256	3.18085	0.557839	0	1.71433	1	0	0.718137	1	0	1.69364	1
ENSMMUG00000014726	ANK1	0.00257377	-0.0654871	1	0.00360002	0.492971	0.482509	0.00268466	-0.030044	1	0.0033867	0.369506	0.6973	0.00200105	-0.558703	0.239394	0.00278736	0.0525317	1
ENSMMUG00000008633	ANK2	0.00393635	0.184685	0.903953	0.00331581	-0.124255	1	0.00795072	1.58361	0.000207569	0.00141112	-1.35761	0.109721	0.00176093	-1.19293	0.0159838	0.00334483	-0.080359	1
ENSMMUG00000003589	ANK3	0.0109007	-0.159407	0.887879	0.00881058	-0.544368	0.199445	0.0111517	-0.138426	0.935491	0.0107245	-0.188803	0.85986	0.0127267	0.0946213	0.817551	0.0199296	0.87204	0.00608213
ENSMMUG00000014314	ANKAR	0.0131716	0.130237	0.865577	0.0122211	0.000266992	1	0.0111517	-0.156871	0.912661	0.0128412	0.0881498	0.964417	0.0104055	-0.295564	0.384609	0.0157486	0.43377	0.336187
ENSMMUG00000061069	ANKDD1B	0.000605592	-1.03722	0.421016	0.0015158	0.184473	0.987341	0.000619537	-1.16154	0.370502	0.000846674	-0.628057	0.762457	0.00264139	1.34617	0.0104821	0.00153305	0.234206	0.941578
ENSMMUG00000015923	ANKEF1	0.000605592	0.629043	0.836504	0.000378949	-0.173886	1	0.000516281	0.306384	1	0.000423337	0.129372	1	0.000640337	0.640135	0.563663	0.000278736	-0.365256	0.875429
ENSMMUG00000005793	ANKFN1	0.00075699	1.16771	0.468017	0	-2.55721	0.135694	0.000929305	1.59589	0.198687	0.000423337	0.322018	1	0.000320168	-0.281863	0.808635	0.000278736	-0.180832	0.986772
ENSMMUG00000019184	ANKFY1	0.089779	-0.183822	0.788277	0.0952111	-0.0971855	0.930355	0.0982998	-0.0394837	1	0.0818452	-0.335991	0.482491	0.117262	0.296227	0.192107	0.111076	0.167719	0.722661
ENSMMUG00000021942	ANKH	0.046025	-0.427916	0.305739	0.0664109	0.182722	0.705531	0.0699044	0.271977	0.518346	0.0457204	-0.442709	0.301908	0.0593112	-0.023875	1	0.0661997	0.164289	0.739888
ENSMMUG00000005120	ANKIB1	0.102799	0.0257489	1	0.113969	0.215608	0.62607	0.106044	0.0818785	0.957501	0.0918642	-0.159732	0.863802	0.079802	-0.43336	0.0543997	0.121668	0.310942	0.4002
ENSMMUG00000016228	ANKLE1	0.000302796	1.83068	0.477335	0	-0.972252	0.744944	0	-0.819147	0.771272	0.000282225	1.71433	0.565723	0.000160084	0.718137	0.835361	0.000139368	0.886282	1
ENSMMUG00000061556	ANKLE2	0.0775158	-0.080893	1	0.0943584	0.268098	0.499949	0.087458	0.125366	0.851802	0.0776118	-0.0798686	1	0.0713175	-0.246249	0.359762	0.0801365	-0.027082	1
ENSMMUG00000014835	ANKMY1	0.000151398	-0.491251	0.796167	0.000378949	0.262213	1	0.000309768	0.0109277	1	0.000423337	0.54441	0.987755	0.000400211	0.3031	0.944552	0.000557472	0.928103	0.679956
ENSMMUG00000017041	ANKMY2	0.00590452	-0.963739	0.0276774	0.0100422	-0.161523	0.880462	0.00929305	-0.288633	0.688248	0.00747896	-0.610262	0.227054	0.0168088	0.854274	0.000229199	0.0132399	0.315704	0.546697
ENSMMUG00000023513	ANKRA2	0.0337617	0.146179	0.780763	0.0282317	-0.162936	0.839464	0.0229229	-0.511102	0.185113	0.028928	-0.108939	0.977421	0.0302559	-0.0433616	1	0.0468276	0.716289	0.0155218
ENSMMUG00000006632	ANKRD1	0	-3.39814	0.0255145	0.00208422	0.823389	0.421461	0.0033042	1.79898	0.00773846	0.00282225	1.32529	0.12848	0	-4.51068	3.05612e-05	0	-3.53518	0.0243009
ENSMMUG00000018929	ANKRD10	0.161844	0.248414	0.52769	0.17318	0.400807	0.180114	0.149928	0.128926	0.860586	0.136032	-0.0403864	1	0.0971711	-0.647761	0.00223644	0.13226	-0.0870044	0.959003
ENSMMUG00000017161	ANKRD11	0.737914	0.286179	0.428205	0.709583	0.24221	0.546534	0.699664	0.211457	0.650037	0.672824	0.132755	0.833241	0.424383	-0.683079	0.000941263	0.571966	-0.13742	0.855971
ENSMMUG00000049523	ANKRD12	1.44979	0.618673	0.023526	0.9109	-0.177124	0.740707	0.916088	-0.164013	0.806725	1.35792	0.510923	0.090204	0.707652	-0.63277	0.0023375	1.03411	0.0452236	1
ENSMMUG00000007678	ANKRD13A	0.0264946	0.29717	0.481172	0.0214106	-0.064567	1	0.0214773	-0.057232	1	0.0255413	0.237711	0.637634	0.0193702	-0.251868	0.424171	0.0224382	0.0208627	1
ENSMMUG00000014409	ANKRD13B	0.000454194	1.66075	0.382971	0.000189475	0.290782	1	0.000413025	1.50278	0.473619	0	-0.870628	0.72607	8.00421e-05	-0.741295	0.675291	0.000139368	0.234206	1
ENSMMUG00000013853	ANKRD13C	0.0641927	-0.0540932	1	0.0789162	0.316966	0.354136	0.0763063	0.24871	0.557839	0.0733784	0.168196	0.73606	0.0432227	-0.764143	0.000494554	0.0705201	0.101578	0.878208
ENSMMUG00000015928	ANKRD13D	0.0442082	-0.112838	0.955639	0.0419687	-0.21607	0.719258	0.0468783	-0.0200917	1	0.0335847	-0.557226	0.170333	0.0593912	0.438372	0.042294	0.0524023	0.168579	0.742457
ENSMMUG00000015141	ANKRD16	0.0113548	0.177738	0.792593	0.00947374	-0.137408	0.917908	0.0111517	0.151376	0.887294	0.00973675	-0.0752452	1	0.00904476	-0.230333	0.54357	0.012125	0.288883	0.613972
ENSMMUG00000000790	ANKRD17	0.0929584	-0.165506	0.828748	0.111032	0.137267	0.825214	0.11131	0.139013	0.840741	0.0857963	-0.297755	0.565357	0.0982117	-0.0878746	0.809483	0.114421	0.178187	0.698218
ENSMMUG00000000494	ANKRD18B	0.00923528	-0.901627	0.0383971	0.0222633	0.566095	0.0887435	0.0186894	0.229216	0.715818	0.00987787	-0.806574	0.077131	0.01905	0.281382	0.328645	0.0137974	-0.280892	0.702731
ENSMMUG00000020032	ANKRD2	0.00181678	-0.423079	0.657279	0.0030316	0.371702	0.700484	0.00309768	0.407129	0.69762	0.00254002	0.0796194	1	0.00192101	-0.445362	0.385179	0.00264799	0.145201	0.972606
ENSMMUG00000000470	ANKRD22	0.00105979	0.701394	0.638573	0.000473687	-0.596743	0.882749	0.000206512	-1.55611	0.441971	0.0011289	0.796797	0.606662	0.00112059	0.817673	0.356446	0.000696839	0.0691464	1
ENSMMUG00000028928	ANKRD24	0.0201359	0.513062	0.157021	0.0108948	-0.536336	0.181703	0.0143526	-0.0605517	1	0.0190502	0.422419	0.312905	0.00992522	-0.719091	0.0070274	0.0214627	0.63214	0.0719202
ENSMMUG00000016403	ANKRD26	0.0690375	-0.59125	0.104523	0.105253	0.0958198	0.916743	0.0996422	-0.00294444	1	0.0533405	-1.00038	0.00226242	0.128067	0.488682	0.0179783	0.117487	0.275505	0.479228
ENSMMUG00000008041	ANKRD27	0.0302796	-0.0506271	1	0.0362844	0.270636	0.519334	0.0325257	0.0688917	0.978631	0.0290691	-0.118677	0.956022	0.0233723	-0.526937	0.0315262	0.0395805	0.400339	0.276471
ENSMMUG00000021288	ANKRD28	0.00651011	0.562188	0.269981	0.00331581	-0.583687	0.307603	0.00268466	-0.903464	0.0857551	0.00564449	0.323694	0.68626	0.00568299	0.3645	0.311175	0.00543535	0.260678	0.759129
ENSMMUG00000020328	ANKRD29	0.0119604	-0.107138	1	0.0163896	0.4511	0.267483	0.0229229	1.10524	5.37324e-05	0.0134057	0.0777104	0.989586	0.00256135	-2.60379	3.41147e-16	0.0125431	-0.0321878	1
ENSMMUG00000011061	ANKRD31	0.00317936	1.64625	0.0146701	0.000568424	-1.18727	0.290102	0.00123907	-0.00135059	1	0.00239891	1.12937	0.18342	0.000640337	-1.08922	0.134919	0.000836207	-0.521376	0.783082
ENSMMUG00000001130	ANKRD33B	0.00121118	0.47704	0.826963	0.00142106	0.742346	0.493987	0.00103256	0.180853	1	0.0011289	0.360698	0.961245	0.000480253	-1.05947	0.148957	0.000836207	-0.0839703	1
ENSMMUG00000040654	ANKRD34A	0.00348215	2.13024	9.50523e-05	0.000757899	-0.557215	0.687993	0.000516281	-1.06707	0.317868	0.00155224	0.626872	0.62459	0.000480253	-1.28186	0.0474335	0.00111494	0.108675	1
ENSMMUG00000019460	ANKRD34B	0	1.24571	1	0	0.442785	1	0	0.59589	1	0	1.12937	1	8.00421e-05	1.71814	0.575577	0.000139368	2.69364	0.56017
ENSMMUG00000062744	ANKRD37	0.0803923	1.71228	2.21325e-11	0.0100422	-1.85649	1.56788e-09	0.0324224	0.057996	0.998819	0.0965209	2.16563	8.89825e-20	0.00104055	-5.18273	1.06334e-44	0.00515661	-2.74581	8.88404e-12
ENSMMUG00000063897	ANKRD39	0.0277058	0.178066	0.717021	0.0228317	-0.155365	0.854081	0.0219936	-0.215952	0.766099	0.0321736	0.434598	0.238013	0.0244929	-0.0337886	1	0.0234138	-0.10024	0.982322
ENSMMUG00000003421	ANKRD40	0.044511	-0.388918	0.375587	0.069632	0.379507	0.229424	0.0617472	0.152236	0.80397	0.0406404	-0.538052	0.179242	0.0512269	-0.187703	0.535582	0.0677328	0.301743	0.433563
ENSMMUG00000057364	ANKRD40CL	0	1.83068	1	9.47374e-05	3.02775	0.564225	0	1.18085	1	0	1.71433	1	0	0.718137	1	0	1.69364	1
ENSMMUG00000005031	ANKRD42	0.00605592	-0.204088	0.847166	0.00833689	0.333556	0.551745	0.00939631	0.549597	0.206103	0.00733784	0.102405	0.986295	0.00480253	-0.654906	0.0432618	0.00613219	-0.189549	0.879737
ENSMMUG00000022425	ANKRD44	0.356391	0.408307	0.197183	0.308844	0.182408	0.70422	0.270118	-0.0590736	1	0.288575	0.0541561	1	0.200666	-0.595831	0.00467779	0.305912	0.152361	0.778559
ENSMMUG00000009958	ANKRD46	0.0432998	-0.300185	0.538999	0.0568424	0.155681	0.765446	0.0562746	0.134698	0.837561	0.0403581	-0.416527	0.350531	0.0466645	-0.206431	0.48004	0.0695446	0.491376	0.122746
ENSMMUG00000061391	ANKRD49	0.0189247	-0.38926	0.424909	0.0180948	-0.501032	0.181703	0.0201349	-0.312962	0.562063	0.0167924	-0.583346	0.176521	0.0298557	0.410163	0.0794307	0.0411135	0.931547	0.000854351
ENSMMUG00000006783	ANKRD50	0.0258891	0.828582	0.00853701	0.0163896	0.0465249	1	0.0187926	0.291411	0.566376	0.0165101	0.0597596	0.999237	0.00408215	-2.24142	5.25925e-15	0.0229957	0.627808	0.080308
ENSMMUG00000008679	ANKRD52	0.00287656	0.466105	0.620143	0.00208422	-0.0925465	1	0.0016521	-0.459605	0.657942	0.00268114	0.349763	0.808584	0.00224118	0.0215292	1	0.00236925	0.149317	1
ENSMMUG00000055845	ANKRD53	0	1.83068	1	9.47374e-05	3.02775	0.564225	0	1.18085	1	0	1.71433	1	0	0.718137	1	0	1.69364	1
ENSMMUG00000015254	ANKRD54	0.0505669	0.299086	0.420569	0.0446213	0.0966096	0.907219	0.0440904	0.0736968	0.961581	0.042757	0.019748	1	0.0351385	-0.339707	0.185586	0.0412529	-0.0396805	1
ENSMMUG00000009729	ANKRD55	0.000151398	-3.49125	0.00112597	0.000852636	-1.89825	0.0124377	0.000929305	-1.74515	0.0342712	0.000564449	-2.25836	0.0229448	0.00928488	3.09665	2.58831e-15	0.00292673	0.0237859	1
ENSMMUG00000003462	ANKRD6	0.00605592	-0.0453906	1	0.00720004	0.244686	0.739766	0.00784747	0.397791	0.499194	0.00677339	0.134288	0.921757	0.00432227	-0.66541	0.0496622	0.00641092	0.043655	1
ENSMMUG00000045015	ANKRD61	0	0.0233222	1	0.000189475	1.29078	0.732013	0.000103256	0.59589	1	0.000141112	1.12937	0.878678	0.000160084	0.981171	0.802496	0	-0.113718	1
ENSMMUG00000061715	ANKRD62	0.000302796	0.0233222	1	0.000284212	-0.29418	1	0.000826049	1.44389	0.371247	0	-1.80923	0.451167	0.000560295	0.718137	0.574635	0.000278736	-0.113718	1
ENSMMUG00000060384	ANKRD65	0.0168052	0.521688	0.285957	0.00454739	-1.62901	0.000118341	0.0148689	0.332856	0.615171	0.0220135	1.0146	0.0114396	0.00944497	-0.485077	0.213936	0.0122644	-0.00555497	1
ENSMMUG00000042154	ANKRD66	0.00105979	0.158252	1	9.47374e-05	-2.80514	0.0048908	0.000722793	-0.491573	0.742097	0.00141112	0.588804	0.699604	0.00192101	1.27453	0.0116394	0.00111494	0.219706	1
ENSMMUG00000050524	ANKRD7	0	-0.754285	0.910841	9.47374e-05	-0.431684	0.984835	0.000206512	0.443887	0.991006	0	-0.870628	0.9393	0.000320168	1.04007	0.520965	0.000557472	2.01557	0.277489
ENSMMUG00000016889	ANKRD9	0.118545	0.544143	0.0584189	0.0780636	-0.169698	0.799235	0.104598	0.354919	0.326244	0.122768	0.612813	0.0323254	0.0530679	-0.852633	7.19479e-05	0.063273	-0.496925	0.209368
ENSMMUG00000021718	ANKS1A	0.00590452	0.102757	0.976887	0.00502108	-0.188908	0.904778	0.00598886	0.120981	0.963547	0.00423337	-0.429501	0.611539	0.00560295	-0.00248055	1	0.0073865	0.476981	0.41127
ENSMMUG00000022406	ANKS1B	0.00075699	-0.0762135	1	0.000947374	0.165251	1	0.000929305	0.145229	1	0.000705562	-0.192556	1	0.000800421	-0.144359	0.911033	0.00139368	0.831141	0.476154
ENSMMUG00000011001	ANKS3	0.0104465	-0.212467	0.819038	0.0119369	-0.0059354	1	0.0118745	-0.0137343	1	0.0117123	-0.0303387	1	0.0119263	-0.0101463	1	0.0143549	0.309269	0.552226
ENSMMUG00000018523	ANKS6	0.00272516	-0.68958	0.295126	0.00454739	0.0878687	1	0.0042335	-0.0341602	1	0.00578561	0.499322	0.399879	0.00488257	0.221122	0.617962	0.00362356	-0.265721	0.811095
ENSMMUG00000031534	ANKUB1	0.00181678	1.17356	0.205375	0.000663162	-0.495814	0.816986	0.000722793	-0.342709	0.944791	0.000846674	-0.0328989	1	0.00112059	0.339625	0.752241	0.000836207	-0.0535966	1
ENSMMUG00000014510	ANKZF1	0.206053	0.6584	0.0160197	0.139264	-0.00761303	1	0.136608	-0.0411505	1	0.15988	0.225142	0.618417	0.0970911	-0.654466	0.00189677	0.139229	-0.00702437	1
ENSMMUG00000021186	ANLN	0.00196817	-1.74567	0.0393862	0.00701057	0.163809	0.925541	0.0113582	1.08653	0.0409734	0.00239891	-1.48206	0.0949835	0.00768404	0.346506	0.493023	0.00501724	-0.37768	0.861227
ENSMMUG00000019734	ANO1	0.00575312	0.133086	0.932298	0.00720004	0.546341	0.250034	0.00702142	0.488477	0.377407	0.00508005	-0.0705651	1	0.00400211	-0.522327	0.166672	0.00306609	-0.854263	0.167529
ENSMMUG00000001029	ANO10	0.0222555	-0.462701	0.314777	0.0324949	0.160541	0.785986	0.0266401	-0.190356	0.824805	0.020038	-0.633588	0.134724	0.0333776	0.219703	0.408968	0.0404167	0.525366	0.127032
ENSMMUG00000012924	ANO3	0.000454194	0.307115	0.998314	0.000284212	-0.495814	0.945545	0.000929305	1.41532	0.308658	0.000282225	-0.285665	1	0.000480253	0.203564	0.976753	0.000278736	-0.306363	1
ENSMMUG00000018718	ANO4	0.00469334	2.15825	5.84035e-05	0.000663162	-1.20107	0.213841	0.000619537	-1.25972	0.2378	0.00282225	1.15246	0.118077	0.000160084	-3.01883	6.21674e-05	0.00209052	0.627548	0.546352
ENSMMUG00000006183	ANO5	0.000151398	-0.169323	0.951298	0.000378949	0.649236	0.885705	0	-1.90661	0.431757	0.000282225	0.392407	1	0.000320168	0.339625	0.929441	0.000696839	1.69364	0.254385
ENSMMUG00000011811	ANO6	0.0654039	-0.584777	0.106033	0.113401	0.341645	0.310298	0.106767	0.224006	0.642228	0.0539049	-0.893671	0.00709418	0.0937293	-0.00931881	1	0.116372	0.358995	0.301045
ENSMMUG00000001721	ANO7	0.00287656	0.552692	0.539457	0.0015158	-0.528646	0.658173	0.00227164	0.149826	1	0.00239891	0.254903	0.891742	0.00136072	-0.741295	0.209344	0.00334483	0.813932	0.309454
ENSMMUG00000016232	ANO8	0.00620732	0.564783	0.278542	0.00511582	0.246865	0.785986	0.0042335	-0.0850413	1	0.00423337	-0.0661783	1	0.00352185	-0.426634	0.290242	0.00445977	0.0169322	1
ENSMMUG00000031293	ANO9	0.00075699	2.24571	0.0881424	9.47374e-05	-0.672692	0.847108	0	-1.6265	0.527185	0.000705562	2.12937	0.13631	0.000160084	-0.281863	0.903999	0	-1.11372	0.574012
ENSMMUG00000018191	ANOS1	0.000605592	-0.955919	0.370379	0.00208422	0.878884	0.243162	0.00237489	1.12196	0.102453	0.0011289	-0.138108	1	0.000240126	-2.41115	0.000360684	0.00167241	0.46334	0.761014
ENSMMUG00000022717	ANP32A	0.334741	0.107342	0.869337	0.265549	-0.293769	0.459845	0.277036	-0.216065	0.688123	0.302263	-0.0615184	1	0.339138	0.148231	0.573917	0.382147	0.334124	0.359922
ENSMMUG00000012242	ANP32B	0.583336	0.0351353	1	0.543319	-0.0888899	0.942221	0.552214	-0.0588321	1	0.576303	0.0152814	1	0.610001	0.125372	0.646642	0.553151	-0.0528542	1
ENSMMUG00000021531	ANP32E	0.290987	0.425803	0.174427	0.215054	-0.0869963	0.947944	0.225821	0.000270795	1	0.246806	0.149156	0.799288	0.178734	-0.425722	0.0542912	0.243058	0.123634	0.848414
ENSMMUG00000014983	ANPEP	0.00105979	-1.34923	0.0500223	0.00445266	0.898465	0.0555891	0.00382048	0.58329	0.38689	0.0033867	0.358191	0.700468	0.00232122	-0.317487	0.560594	0.000975575	-1.48627	0.0396698
ENSMMUG00000011521	ANTKMT	0.0243751	-1.03282	0.00213039	0.0382739	-0.356916	0.380268	0.0325257	-0.621275	0.0554114	0.028928	-0.775338	0.0308265	0.083724	1.22564	1.98126e-10	0.0539354	0.235558	0.582556
ENSMMUG00000014244	ANTXR1	0.00121118	1.04641	0.427764	0.000378949	-0.779607	0.666322	0.00123907	1.1264	0.308754	0.00127001	1.12937	0.400411	8.00421e-05	-2.52979	0.0106479	0.000557472	-0.113718	1
ENSMMUG00000003333	ANTXR2	0.225734	0.367032	0.279752	0.174317	-0.0701413	0.984725	0.237076	0.488213	0.0859932	0.276439	0.72876	0.00761262	0.0794818	-1.4162	8.07261e-12	0.159019	-0.215778	0.689799
ENSMMUG00000012667	ANXA1	2.14062	-0.0765535	0.981463	2.05732	-0.153522	0.801188	2.21774	-0.0197966	1	2.38579	0.103175	0.903938	2.43744	0.158617	0.535254	2.16313	-0.0601413	1
ENSMMUG00000001879	ANXA10	0	1.24571	1	0	0.442785	1	0	0.59589	1	0.000282225	4.2993	0.116042	0	0.133175	1	0	1.10867	1
ENSMMUG00000019780	ANXA11	0.454043	0.000218955	1	0.416939	-0.15147	0.807895	0.495526	0.155602	0.795301	0.473714	0.0709257	0.970563	0.414778	-0.1678	0.541351	0.501585	0.16736	0.74434
ENSMMUG00000063044	ANXA13	0	1.83068	1	0	1.02775	1	0	1.18085	1	0	1.71433	1	8.00421e-05	2.71814	0.400442	0	1.69364	1
ENSMMUG00000012000	ANXA2	1.09794	-0.926264	0.00205763	2.18417	0.192839	0.668659	2.04871	0.0740596	0.964922	1.35482	-0.602868	0.0725946	2.5547	0.516924	0.00784069	1.90098	-0.0548158	1
ENSMMUG00000022218	ANXA3	0.157302	-0.0650729	1	0.165506	0.0195178	1	0.184002	0.208423	0.669775	0.155788	-0.0817854	0.983278	0.121824	-0.53432	0.0134905	0.220759	0.511125	0.0970315
ENSMMUG00000000857	ANXA4	0.139589	-1.72221	5.72121e-09	0.603667	0.680463	0.00314914	0.453501	0.130589	0.853094	0.224651	-1.00589	0.001004	0.57006	0.599687	0.00184432	0.304658	-0.527977	0.137704
ENSMMUG00000009194	ANXA5	0.844195	-1.28641	1.07434e-05	2.45057	0.463739	0.0833402	2.1246	0.190208	0.708388	1.27199	-0.65773	0.0450867	2.48026	0.51463	0.00819605	1.43981	-0.461206	0.209587
ENSMMUG00000021053	ANXA6	0.258285	-0.203565	0.688256	0.249254	-0.283065	0.492197	0.24482	-0.308457	0.471008	0.247088	-0.277717	0.555276	0.396529	0.602637	0.00161237	0.317201	0.135104	0.82101
ENSMMUG00000015708	ANXA7	0.242994	-0.774652	0.0132325	0.455213	0.261719	0.496551	0.408275	0.0604454	0.991078	0.28801	-0.511938	0.153344	0.4937	0.437919	0.0306133	0.359151	-0.155323	0.817543
ENSMMUG00000023231	ANXA9	0.000151398	0.830677	1	9.47374e-05	0.0277477	1	0.000309768	1.59589	0.54779	0.000282225	1.49194	0.62395	0	-1.45179	0.383012	0.000139368	0.693637	1
ENSMMUG00000022275	AOAH	0.0508697	0.278915	0.465475	0.0290844	-0.674852	0.0287104	0.0422318	-0.033727	1	0.0450148	0.0755371	0.944802	0.0412217	-0.0820104	0.873506	0.0592313	0.546468	0.0855098
ENSMMUG00000020435	AOC1	0	1.83068	1	0	1.02775	1	0	1.18085	1	0	1.71433	1	8.00421e-05	2.71814	0.400442	0	1.69364	1
ENSMMUG00000001870	AOC2	0.000151398	-1.29861	0.435717	0.000663162	0.169767	1	0.00113582	1.12196	0.386118	0.000282225	-0.788165	0.726204	0.000480253	-0.381399	0.782884	0.00111494	1.05621	0.498009
ENSMMUG00000008298	AOPEP	0.122027	0.317803	0.351856	0.114727	0.234405	0.569253	0.126179	0.404327	0.210674	0.0997664	-0.0180385	1	0.0433028	-1.44972	1.70637e-11	0.128776	0.41509	0.226422
ENSMMUG00000021931	AOX1	0.0216499	1.26589	8.45336e-05	0.00814741	-0.445188	0.432119	0.016108	0.785476	0.0220579	0.0124179	0.280175	0.647949	0.000720379	-4.08922	3.90712e-23	0.0119856	0.220701	0.75776
ENSMMUG00000005835	AOX2	0.00121118	-1.59931	0.0104256	0.00274738	-0.49999	0.501448	0.00289117	-0.40411	0.665331	0.00127001	-1.55619	0.0131948	0.00768404	1.59013	2.12999e-08	0.0043204	0.275785	0.770361
ENSMMUG00000047974	AOX4	0.000151398	1.50875	0.700325	0.000189475	1.61271	0.661292	0	-0.40411	1	0.000141112	1.39241	0.769594	8.00421e-05	0.396209	0.819728	0	0.108675	1
ENSMMUG00000065026	AP1AR	0.0074185	-0.426333	0.454758	0.0105158	0.134663	0.901791	0.0101191	0.0653755	1	0.00860785	-0.195655	0.87065	0.0103254	0.10388	0.809483	0.0108707	0.186846	0.798854
ENSMMUG00000021380	AP1B1	0.101588	-0.729565	0.028423	0.144853	-0.180227	0.744944	0.140325	-0.231331	0.659022	0.119522	-0.477911	0.224477	0.242928	0.844446	5.11423e-06	0.161109	0.00833576	1
ENSMMUG00000010878	AP1G1	0.108552	-0.0340781	1	0.142011	0.459553	0.102659	0.126902	0.241336	0.591764	0.118958	0.118022	0.845003	0.0726782	-0.752648	0.000364593	0.104526	-0.097157	0.972888
ENSMMUG00000004144	AP1G2	0.0146856	-0.901127	0.0146635	0.0238738	-0.152908	0.859593	0.0248847	-0.0777036	1	0.0190502	-0.501983	0.264885	0.0410616	0.932599	2.77085e-06	0.0222989	-0.250406	0.69222
ENSMMUG00000014026	AP1M1	0.0940181	-0.433034	0.275683	0.143622	0.284424	0.442573	0.12907	0.0857446	0.948434	0.0960975	-0.401956	0.350324	0.13231	0.139001	0.611032	0.121668	-0.017177	1
ENSMMUG00000016593	AP1M2	0.00529893	-0.41725	0.548256	0.00776846	0.198216	0.830802	0.00898328	0.460375	0.388248	0.00620894	-0.17319	0.924997	0.00504265	-0.576484	0.10252	0.00905891	0.452629	0.420759
ENSMMUG00000010162	AP1S1	0.0937153	-0.473221	0.215279	0.117569	-0.119281	0.88827	0.108832	-0.249826	0.618235	0.0911586	-0.52169	0.172396	0.175532	0.666151	0.000528693	0.137695	0.153114	0.787167
ENSMMUG00000014055	AP1S2	0.0602564	-0.201061	0.753771	0.0543792	-0.396824	0.281055	0.0480141	-0.597013	0.0615107	0.0547516	-0.358437	0.442493	0.0895671	0.535672	0.00955932	0.0997874	0.655415	0.0195621
ENSMMUG00000009710	AP1S3	0.00666151	0.208788	0.806504	0.00881058	0.749447	0.0406138	0.0075377	0.43611	0.429222	0.00832563	0.587803	0.224416	0.0015208	-2.19834	9.98107e-10	0.00445977	-0.436894	0.546326
ENSMMUG00000011612	AP2A1	0.0551089	-0.364498	0.409507	0.0613898	-0.209022	0.721174	0.0614374	-0.203605	0.762616	0.0495304	-0.53876	0.172021	0.0929289	0.586515	0.00374656	0.0818089	0.285979	0.462311
ENSMMUG00000003620	AP2A2	0.0825119	-0.154383	0.858585	0.0874426	-0.0663128	0.994219	0.0859091	-0.095685	0.972146	0.0711206	-0.396961	0.368204	0.108537	0.346265	0.117461	0.0985331	0.138528	0.78981
ENSMMUG00000006048	AP2B1	0.043754	-0.41725	0.330128	0.052674	-0.13149	0.891985	0.0563779	-0.010308	1	0.0420515	-0.484779	0.246459	0.0654744	0.275619	0.236283	0.0747012	0.470094	0.146316
ENSMMUG00000006557	AP2M1	0.393181	-0.588675	0.0741429	0.665151	0.292982	0.400864	0.614994	0.144502	0.820617	0.429546	-0.452586	0.224477	0.664269	0.305731	0.157441	0.484164	-0.259849	0.57858
ENSMMUG00000000833	AP2S1	0.124903	-1.54525	2.50774e-07	0.405192	0.348791	0.276292	0.320301	-0.0801073	0.979253	0.190925	-0.903459	0.00373429	0.511709	0.861043	2.25632e-06	0.282081	-0.284016	0.541037
ENSMMUG00000001360	AP3B1	0.0794839	-0.53075	0.150207	0.130169	0.299095	0.407309	0.116266	0.0888038	0.944791	0.0780351	-0.564777	0.131867	0.123505	0.211246	0.394744	0.112749	0.0329238	1
ENSMMUG00000000617	AP3B2	0.000302796	-0.538557	0.732121	0.000284212	-0.879143	0.568255	0.00113582	1.30638	0.249434	0.000564449	0.178282	1	0.000400211	-0.504255	0.613178	0.000975575	0.993198	0.519967
ENSMMUG00000015663	AP3D1	0.0853885	0.302128	0.390115	0.065274	-0.156049	0.835763	0.0650514	-0.1588	0.854043	0.0754951	0.0969909	0.89932	0.0715576	0.00719598	1	0.071217	-0.000285206	1
ENSMMUG00000020825	AP3M1	0.00378495	-0.99636	0.0419145	0.00587372	-0.370012	0.549827	0.0042335	-0.890354	0.0409422	0.00620894	-0.245023	0.791416	0.0111259	0.853067	0.00092957	0.0114282	0.783274	0.0428852
ENSMMUG00000014431	AP3M2	0.118696	0.71718	0.00780593	0.058453	-0.500071	0.127743	0.0522476	-0.676834	0.0264571	0.116135	0.687449	0.0141044	0.0506667	-0.766314	0.000491621	0.113864	0.653632	0.0206072
ENSMMUG00000015288	AP3S1	0.161087	-0.253834	0.576638	0.211359	0.210271	0.632352	0.199078	0.0983698	0.926868	0.175403	-0.117171	0.910904	0.195783	0.0733143	0.831513	0.165151	-0.21617	0.685783
ENSMMUG00000029507	AP3S2	0.0198331	-0.608745	0.121721	0.0295581	0.0289005	1	0.0261238	-0.185814	0.825832	0.0172157	-0.836005	0.0253871	0.0368194	0.459543	0.0376243	0.0395805	0.527655	0.111138
ENSMMUG00000019528	AP4B1	0.0128688	-0.424297	0.409507	0.0164843	-0.036741	1	0.0144559	-0.260796	0.71861	0.011289	-0.635813	0.17011	0.0181696	0.143759	0.665859	0.0277342	0.871927	0.00439722
ENSMMUG00000015159	AP4E1	0.0154426	0.142138	0.845531	0.011179	-0.417285	0.383502	0.0106354	-0.491573	0.303746	0.0117123	-0.309089	0.656754	0.0172891	0.3764	0.15453	0.0199296	0.580474	0.123606
ENSMMUG00000013447	AP4M1	0.01408	-1.0935	0.00217712	0.031737	0.209394	0.673601	0.0339713	0.329217	0.419545	0.0145346	-1.05385	0.00359653	0.0336977	0.337261	0.154906	0.0331696	0.270324	0.544566
ENSMMUG00000003123	AP4S1	0.0172594	-0.425809	0.357774	0.0230212	0.0366441	1	0.0220968	-0.0352953	1	0.0173568	-0.421581	0.395423	0.020971	-0.136245	0.725061	0.0356782	0.796887	0.00640997
ENSMMUG00000038363	AP5B1	0.0146856	-0.850382	0.0254267	0.0194212	-0.451915	0.257731	0.0223033	-0.209881	0.782227	0.0299158	0.291698	0.515653	0.0372196	0.786284	0.000167745	0.0220201	-0.217481	0.767352
ENSMMUG00000018279	AP5M1	0.0346701	-0.992718	0.00266449	0.080811	0.403896	0.180237	0.0701109	0.135944	0.830653	0.0437448	-0.637435	0.084931	0.0756398	0.293221	0.211363	0.0652242	0.00818241	1
ENSMMUG00000057292	AP5S1	0.0184706	-0.291551	0.6004	0.0255791	0.25971	0.564225	0.0211675	-0.081014	1	0.0210257	-0.0847523	1	0.0225719	0.0314881	0.976937	0.0228563	0.0529322	0.997334
ENSMMUG00000011228	AP5Z1	0.0165024	-0.297856	0.607313	0.0202738	0.0327892	1	0.0202382	0.0297654	1	0.0169335	-0.260103	0.709997	0.0224918	0.23198	0.400442	0.0209052	0.0849847	0.932867
ENSMMUG00000022404	APAF1	0.0363355	0.160484	0.749811	0.0316423	-0.0760881	1	0.0303573	-0.145958	0.903178	0.0304803	-0.129593	0.939828	0.0365792	0.194301	0.469158	0.0323333	-0.0327636	1
ENSMMUG00000011401	APBA1	0.000151398	0.245715	1	0.000189475	0.153279	1	0.000103256	-0.40411	0.980905	0.000141112	0.129372	1	0.000240126	0.396209	1	0.000557472	1.84564	0.278586
ENSMMUG00000019339	APBA2	0.0213471	0.971996	0.00134759	0.00748425	-0.822752	0.0208738	0.0106354	-0.229843	0.783746	0.0135468	0.184965	0.789337	0.00960505	-0.429089	0.150189	0.0161667	0.487186	0.236353
ENSMMUG00000009672	APBA3	0.0172594	-0.175582	0.84117	0.0192317	-0.00545932	1	0.0223033	0.259409	0.604544	0.0180624	-0.10416	0.993186	0.01905	-0.0248523	1	0.0192328	-0.00120284	1
ENSMMUG00000007723	APBB1	0.0237695	0.292108	0.489593	0.0175264	-0.230755	0.720987	0.0201349	0.0142029	1	0.0206024	0.0544725	1	0.0146477	-0.559201	0.0307132	0.0289885	0.641108	0.0497923
ENSMMUG00000022948	APBB1IP	0.519295	0.114443	0.851936	0.454171	-0.115556	0.889771	0.429959	-0.207947	0.708388	0.462849	-0.0759591	0.993748	0.491378	0.026181	0.997501	0.581025	0.306899	0.412281
ENSMMUG00000012563	APBB2	0.418615	1.17779	3.4734e-07	0.185306	-0.252599	0.564225	0.194431	-0.165374	0.807603	0.321172	0.701875	0.010117	0.0731585	-1.80905	3.04443e-18	0.232466	0.140576	0.811095
ENSMMUG00000001707	APBB3	0.0351243	-0.332352	0.493551	0.0431055	-0.0035484	1	0.0449164	0.0694538	0.970324	0.0447326	0.0599917	0.977421	0.043703	0.0215573	1	0.0464095	0.121692	0.846932
ENSMMUG00000000330	APC	0.07797	-0.464157	0.23851	0.123538	0.315873	0.3656	0.11193	0.130227	0.861291	0.0729551	-0.574349	0.1276	0.0919684	-0.227536	0.383012	0.140622	0.515798	0.0981983
ENSMMUG00000003053	APC2	0.000454194	0.186821	1	0.000757899	0.875745	0.622045	0.000619537	0.528776	0.939034	0.000282225	-0.401142	0.887191	0.000400211	-0.220462	0.833912	0.000418104	0.0497811	1
ENSMMUG00000056891	APCDD1	0.032702	0.0540394	0.977861	0.0286107	-0.18132	0.811991	0.0349006	0.171309	0.786315	0.0231424	-0.50712	0.271506	0.0335376	0.105953	0.745478	0.0366538	0.246178	0.600924
ENSMMUG00000015528	APCDD1L	0	1.83068	1	0	1.02775	1	0.000103256	3.18085	0.557839	0	1.71433	1	0	0.718137	1	0	1.69364	1
ENSMMUG00000014540	APEH	0.0328534	-0.697481	0.0526485	0.0479371	-0.106648	0.933222	0.0442969	-0.240253	0.685093	0.0275169	-0.979863	0.00391912	0.0750795	0.784154	7.22677e-05	0.0621581	0.339159	0.358984
ENSMMUG00000064230	APELA	0.000151398	0.508749	1	0.000284212	1.02775	0.804004	0.000103256	-0.141075	1	0	-0.745097	0.72587	0.000160084	0.133175	1	0.000418104	1.69364	0.424506
ENSMMUG00000048039	APEX1	0.154426	-0.331534	0.417355	0.175643	-0.134987	0.848058	0.157259	-0.321815	0.448918	0.167077	-0.206851	0.720542	0.258376	0.615953	0.00144995	0.188147	-0.0114771	1
ENSMMUG00000008428	APEX2	0.00938667	-1.17075	0.00175695	0.0178106	-0.196279	0.780539	0.0147656	-0.507203	0.22266	0.0121357	-0.786701	0.0514397	0.0353786	1.21238	1.02398e-09	0.0207658	0.073833	0.954142
ENSMMUG00000021386	APH1A	0.136712	-0.22911	0.633318	0.171001	0.150232	0.784378	0.163248	0.0643938	0.987433	0.139278	-0.201097	0.728411	0.149439	-0.0971399	0.775533	0.18076	0.233196	0.591979
ENSMMUG00000059755	APH1B	0.0809979	-0.348786	0.43532	0.111127	0.182621	0.721596	0.0969575	-0.0628682	1	0.0668873	-0.657444	0.0692573	0.111659	0.200879	0.423358	0.121808	0.325627	0.369019
ENSMMUG00000008827	API5	0.0744878	-0.32946	0.465321	0.104211	0.240942	0.564225	0.0997454	0.15681	0.805993	0.0814218	-0.188223	0.800042	0.0872459	-0.0856241	0.818712	0.0937946	0.045165	0.983663
ENSMMUG00000006447	APIP	0.0725196	-0.902451	0.00499093	0.163517	0.455371	0.112446	0.128347	0.00552582	1	0.108939	-0.263567	0.628801	0.145677	0.248872	0.296587	0.114421	-0.18394	0.793679
ENSMMUG00000007552	APLF	0.00348215	-0.869763	0.108071	0.0113685	1.19842	4.83192e-05	0.00815724	0.502781	0.31031	0.00296336	-1.12085	0.0327995	0.00376198	-0.866825	0.00898718	0.00613219	0.000615035	1
ENSMMUG00000010627	APLNR	0.000454194	0.923787	0.77549	0.000473687	0.912271	0.785386	0	-1.98907	0.395153	0.000141112	-0.373128	0.988102	8.00421e-05	-1.36933	0.357928	0.000975575	2.23421	0.0862403
ENSMMUG00000019753	APLP1	0	0.830677	1	0.000189475	2.61271	0.403189	0	0.180853	1	0	0.714335	1	0	-0.281863	1	0.000139368	2.10867	0.684694
ENSMMUG00000018029	APLP2	0.865996	-0.485971	0.160796	1.37644	0.297989	0.385983	1.33128	0.230596	0.600526	1.00317	-0.25314	0.60037	1.21264	0.0674677	0.846222	1.02003	-0.226385	0.659483
ENSMMUG00000061222	APMAP	0.136561	-0.647657	0.049078	0.199422	-0.0452164	1	0.166965	-0.349748	0.380947	0.140266	-0.610779	0.0744081	0.307282	0.825948	7.04127e-06	0.210167	0.0456949	1
ENSMMUG00000044545	APOA1	0.031945	1.82051	9.99461e-07	0.00994742	-0.302324	0.797999	0.00712467	-0.842149	0.182367	0.0220135	1.09607	0.0137005	0.00144076	-3.31006	1.35131e-13	0.0108707	-0.131865	1
ENSMMUG00000004516	APOA2	0	1.24571	1	9.47374e-05	2.02775	0.739766	0.000103256	2.18085	0.731863	0	1.12937	1	0	0.133175	1	0	1.10867	1
ENSMMUG00000016125	APOA4	0.000151398	1.83068	0.698382	0	-0.29418	1	0.000206512	2.18085	0.529119	0	0.392407	1	0	-0.603791	0.763218	0.000139368	1.69364	0.761484
ENSMMUG00000021171	APOBEC2	0	-0.491251	1	0.000473687	2.29078	0.209566	0	-1.14108	0.826046	0.000141112	0.54441	1	8.00421e-05	-0.451788	0.889048	0.000278736	1.2786	0.680867
ENSMMUG00000042504	APOBEC3A	1.3756	-0.0442682	1	1.43622	0.0291282	1	2.70624	1.26246	3.00014e-10	1.27269	-0.172736	0.798876	0.526277	-1.67675	1.82462e-15	1.35131	-0.0743109	0.987178
ENSMMUG00000004015	APOBEC3B	0.00605592	-0.0405896	1	0.00341055	-1.01073	0.0501234	0.00650514	0.0671106	1	0.00536227	-0.238668	0.87968	0.00856451	0.608838	0.0713409	0.00766523	0.346174	0.616398
ENSMMUG00000039346	APOBEC3D	0.129597	-0.624002	0.0710757	0.17858	-0.121633	0.880462	0.184828	-0.0593806	1	0.113878	-0.832789	0.0110537	0.254854	0.568128	0.00347878	0.240967	0.393048	0.253443
ENSMMUG00000001016	APOBEC3H	0.0835717	-0.198378	0.756673	0.0485055	-1.12236	9.47282e-06	0.0553453	-0.895664	0.00111824	0.0777529	-0.317651	0.526206	0.149359	0.940787	2.83623e-07	0.146058	0.756174	0.00502095
ENSMMUG00000060284	APOBEC4	0	0.508749	1	0	-0.29418	1	0	-0.141075	1	0.000141112	1.71433	0.767207	0.000240126	2.71814	0.106322	0	0.371709	1
ENSMMUG00000000707	APOBR	0.011809	-0.769424	0.0667814	0.0140211	-0.5475	0.164672	0.0119777	-0.794273	0.0259533	0.0139701	-0.513714	0.302163	0.0348183	1.2551	9.75372e-10	0.0221595	0.239132	0.640882
ENSMMUG00000028749	APOC1	0.563049	-2.92768	1.48556e-20	3.69078	-0.0644842	0.996741	3.09469	-0.36573	0.355219	2.28644	-0.828705	0.0105287	7.62801	1.51406	1.8567e-18	2.91697	-0.443547	0.256226
ENSMMUG00000055305	APOC2	0.0707029	-3.29764	7.63488e-23	0.209085	-1.78362	9.19855e-13	0.132065	-2.45966	7.16702e-21	0.263598	-1.35319	1.57234e-05	1.90316	3.05274	4.70768e-73	0.502561	-0.34304	0.450516
ENSMMUG00000002471	APOC4	0	-1.25679	0.533968	0.000473687	1.02775	0.610438	0.000103256	-0.819147	0.748983	0.000423337	0.90698	0.796279	0.000560295	1.39621	0.170714	0	-1.39383	0.59396
ENSMMUG00000063008	APOD	0.0175622	-2.73697	3.7779e-15	0.265644	1.99923	3.4371e-26	0.219832	1.44959	1.92986e-12	0.0162279	-2.86596	4.06334e-17	0.00840442	-3.99481	1.47333e-49	0.0550503	-1.04059	0.00240859
ENSMMUG00000014305	APOE	1.28174	-3.20466	1.30703e-23	15.143	0.690227	0.00308643	11.0078	0.0803904	0.956888	4.84312	-1.23301	4.64564e-05	17.4598	1.054	4.44333e-09	5.07606	-1.16226	0.000106102
ENSMMUG00000015120	APOH	0.000151398	0.508749	1	0.000189475	0.442785	1	0.000413025	1.69543	0.40013	0.000141112	0.392407	1	8.00421e-05	-0.603791	0.669759	0.000139368	0.371709	1
ENSMMUG00000001537	APOL2	0.187733	-0.390137	0.306463	0.22557	-0.102608	0.916743	0.168308	-0.596239	0.0417997	0.126013	-1.02227	0.00116393	0.310563	0.515905	0.00895518	0.38814	0.846302	0.000866599
ENSMMUG00000020016	APOL4	0.0128688	-0.968266	0.0121856	0.0354318	0.751946	0.0042728	0.0301508	0.424325	0.249434	0.00860785	-1.58532	2.01398e-05	0.020971	-0.237297	0.456431	0.0288492	0.323956	0.451213
ENSMMUG00000048463	APOL5	0.00196817	2.05307	0.012134	0.000284212	-1.05972	0.564225	0	-3.0286	0.0400626	0.00127001	1.22891	0.29193	0.000560295	-0.188754	0.995565	0.000557472	-0.0288287	1
ENSMMUG00000001050	APOL6	0.0396663	-0.233692	0.695811	0.0442424	-0.0640606	1	0.0358299	-0.422646	0.303664	0.0294925	-0.709051	0.0588211	0.055069	0.353707	0.11533	0.0680115	0.680422	0.018869
ENSMMUG00000050700	APOLD1	0.0287656	1.63332	7.04288e-08	0.0071053	-0.83546	0.0505942	0.0100158	-0.257005	0.803493	0.0141112	0.328152	0.57035	0.00192101	-2.87641	5.66564e-16	0.0196509	0.915606	0.0127887
ENSMMUG00000005303	APOM	0.0072671	-0.00169626	1	0.00701057	-0.0788239	1	0.00640188	-0.229885	0.824553	0.00705562	-0.0520315	1	0.00816429	0.200066	0.59466	0.00836207	0.22777	0.761484
ENSMMUG00000016361	APOO	0.0172594	-0.33506	0.522948	0.0210317	-0.0231014	1	0.0210643	-0.0192504	1	0.0198968	-0.108898	0.98431	0.0238525	0.214218	0.43388	0.0231351	0.140704	0.832434
ENSMMUG00000004335	APOOL	0.0145342	-0.4149	0.396205	0.0198948	0.0942109	0.930414	0.0183796	-0.0461379	1	0.0110068	-0.855328	0.0324037	0.0224118	0.329001	0.195038	0.0241106	0.417192	0.29122
ENSMMUG00000014384	APP	0.555631	-0.813635	0.00850556	1.16517	0.428275	0.128728	0.912062	-0.0244191	1	0.623152	-0.639444	0.0550714	1.16461	0.450994	0.0246085	0.808752	-0.221153	0.675377
ENSMMUG00000016566	APPBP2	0.0917472	-0.065558	1	0.120127	0.423961	0.152659	0.117196	0.368427	0.283284	0.0896064	-0.105282	0.972279	0.0679557	-0.61259	0.00553644	0.0879411	-0.136366	0.895999
ENSMMUG00000039085	APPL1	0.176681	-0.261718	0.554486	0.232201	0.204344	0.644352	0.207029	-0.0044921	1	0.169335	-0.333077	0.435583	0.212032	0.0400651	0.949479	0.230793	0.178389	0.724228
ENSMMUG00000009524	APPL2	0.04224	-0.138072	0.893524	0.0478424	0.0696937	0.955354	0.0422318	-0.149496	0.881075	0.0386648	-0.283696	0.610037	0.0469047	0.0350049	0.955539	0.0581164	0.396776	0.264627
ENSMMUG00000007724	APTX	0.027403	-0.756266	0.0342444	0.0468003	0.107127	0.884491	0.0477043	0.139389	0.830653	0.037677	-0.256436	0.672679	0.0497862	0.231388	0.345727	0.0475244	0.126359	0.830717
ENSMMUG00000018944	AQP11	0.00181678	-0.446163	0.66081	0.00378949	0.77059	0.149661	0.00289117	0.257474	0.871026	0.00183446	-0.444094	0.670567	0.00184097	-0.54239	0.271719	0.00292673	0.282704	0.824694
ENSMMUG00000038256	AQP2	0.000151398	2.83068	0.500492	0	0.442785	1	0	0.59589	1	0	1.12937	1	8.00421e-05	1.71814	0.601798	0	1.10867	1
ENSMMUG00000003314	AQP3	0.0632844	-1.46659	5.74134e-06	0.132632	-0.34497	0.403189	0.11544	-0.571119	0.0925413	0.106681	-0.669152	0.0723648	0.312084	1.43156	1.30288e-14	0.148287	-0.139989	0.877693
ENSMMUG00000014934	AQP4	0.0207415	-0.637283	0.166021	0.0342949	0.18506	0.75591	0.0518346	0.972873	0.000267608	0.0279402	-0.16671	0.909259	0.00984518	-1.91732	1.57399e-12	0.0475244	0.741892	0.0262202
ENSMMUG00000058855	AQP5	0.013323	-2.7465	6.77931e-14	0.111506	0.604163	0.0335665	0.140841	1.05783	7.91733e-06	0.0208846	-2.09889	1.61495e-09	0.0566698	-0.637577	0.00981694	0.118602	0.66099	0.0330129
ENSMMUG00000021688	AQP6	0.00075699	-0.491251	0.675303	0.00208422	1.12504	0.10324	0.00175535	0.765815	0.482837	0.000705562	-0.607593	0.643119	0.000560295	-1.13984	0.0738159	0.00111494	0.0306723	1
ENSMMUG00000010472	AQP8	0	1.83068	1	0	1.02775	1	0	1.18085	1	0.000141112	3.71433	0.405516	0	0.718137	1	0	1.69364	1
ENSMMUG00000011225	AQP9	0.00105979	0.786283	0.595929	0.000568424	-0.25236	0.991316	0.00103256	0.733394	0.714257	0.000705562	0.170014	1	0.000720379	0.0858688	1	0.000278736	-0.969328	0.669299
ENSMMUG00000002337	AQR	0.0702487	-0.420675	0.307172	0.103548	0.231741	0.583288	0.0968543	0.106737	0.915623	0.0723906	-0.376426	0.405516	0.0904476	-0.0157639	1	0.104944	0.236991	0.569456
ENSMMUG00000011437	AR	0.00923528	-0.48659	0.369927	0.0108948	-0.253823	0.739766	0.0104289	-0.321648	0.641841	0.00733784	-0.850066	0.0730865	0.0199305	0.935728	7.78863e-05	0.0139368	0.174429	0.814044
ENSMMUG00000011418	ARAF	0.0625274	-0.168015	0.826026	0.0771162	0.192592	0.673367	0.0826049	0.313771	0.400052	0.0565861	-0.332015	0.497842	0.060752	-0.24485	0.369086	0.0744224	0.118596	0.83658
ENSMMUG00000015054	ARAP1	0.0743364	-0.647032	0.0660527	0.110464	-0.0142844	1	0.10718	-0.0667093	1	0.0843852	-0.451033	0.277401	0.142875	0.488952	0.0172382	0.124456	0.18744	0.68035
ENSMMUG00000006871	ARAP2	0.197272	0.718949	0.00721786	0.130359	0.0134132	1	0.121532	-0.109377	0.926868	0.153671	0.290226	0.466887	0.0753196	-0.952546	3.98423e-06	0.146615	0.21061	0.653092
ENSMMUG00000000465	ARAP3	0.0395149	0.439934	0.208114	0.0379897	0.409673	0.229331	0.0289117	-0.0887981	0.99607	0.0239891	-0.384497	0.458974	0.0104855	-1.79206	3.99791e-13	0.0544928	1.02758	0.000132655
ENSMMUG00000018519	ARC	0.000908388	0.883145	0.578486	0.000852636	0.764713	0.673601	0.00113582	1.30638	0.249434	0.000282225	-0.654899	0.779724	8.00421e-05	-2.28186	0.0155986	0.000418104	-0.213253	1
ENSMMUG00000002543	ARCN1	0.156848	-0.160426	0.793607	0.18019	0.072598	0.959377	0.188855	0.155069	0.803493	0.187256	0.13191	0.842302	0.157523	-0.174863	0.526437	0.16975	-0.0319813	1
ENSMMUG00000002314	AREG	1.17303	0.452194	0.169444	1.19549	0.538773	0.0490996	1.66232	1.19241	1.96058e-08	1.0225	0.221363	0.651081	0.0641137	-4.16216	3.05058e-60	0.49169	-0.963291	0.0030687
ENSMMUG00000052432	ARF1	1.25675	0.278138	0.444926	1.13268	0.114076	0.865414	1.19767	0.212063	0.646231	1.23741	0.254844	0.536403	0.822433	-0.466964	0.0300923	0.850841	-0.365757	0.363266
ENSMMUG00000018617	ARF4	0.619975	0.225545	0.571666	0.636446	0.297087	0.392138	0.731673	0.551128	0.0331221	0.716145	0.476555	0.126315	0.268381	-1.21765	1.79685e-09	0.37476	-0.597283	0.0758886
ENSMMUG00000046381	ARF5	0.41044	-0.278834	0.510243	0.499645	0.0453586	1	0.510705	0.083321	0.948434	0.442528	-0.158712	0.821489	0.527558	0.151455	0.560772	0.482073	-0.017603	1
ENSMMUG00000041889	ARF6	0.93352	0.426721	0.166594	0.752499	0.0698537	0.961213	0.782991	0.139321	0.830653	0.876872	0.323688	0.37877	0.491459	-0.693063	0.000762791	0.663112	-0.14516	0.835012
ENSMMUG00000015911	ARFGAP1	0.0227097	-0.181217	0.825213	0.0270001	0.106802	0.90042	0.0295313	0.266275	0.570018	0.0266702	0.0808426	0.946258	0.0215313	-0.307023	0.278447	0.0262012	0.0513086	0.995658
ENSMMUG00000006357	ARFGAP2	0.075699	-0.24778	0.642708	0.0939795	0.114575	0.878632	0.0880775	-0.00252406	1	0.0733784	-0.300815	0.560133	0.0902075	0.0419049	0.948757	0.102993	0.261761	0.506151
ENSMMUG00000002229	ARFGAP3	0.279178	0.107856	0.870185	0.279002	0.116749	0.86425	0.284367	0.148489	0.814594	0.324135	0.362952	0.307879	0.212512	-0.379641	0.0934169	0.212954	-0.337169	0.424506
ENSMMUG00000014424	ARFGEF1	0.0684319	0.0597198	0.953201	0.0740846	0.209119	0.631606	0.0605081	-0.152337	0.873188	0.0623717	-0.0934851	0.997544	0.0602717	-0.170009	0.586048	0.0735862	0.18234	0.700599
ENSMMUG00000019635	ARFGEF2	0.0225583	0.306279	0.467054	0.0153475	-0.354843	0.457674	0.0159014	-0.287857	0.632133	0.0186268	-0.0117423	1	0.0210511	0.213709	0.446673	0.0210445	0.191695	0.738083
ENSMMUG00000019927	ARFGEF3	0.00136258	0.00285809	1	0.00142106	0.00537992	1	0.00144559	0.0433492	1	0.00183446	0.455601	0.782668	0.000640337	-1.28186	0.0336107	0.00278736	1.17906	0.0774148
ENSMMUG00000018490	ARFIP1	0.0449652	-0.562562	0.132119	0.0695372	0.153814	0.765446	0.0610244	-0.0798443	1	0.0426159	-0.652593	0.0753896	0.0713976	0.212314	0.382968	0.0851538	0.491081	0.118802
ENSMMUG00000007731	ARFIP2	0.0436026	-0.0298836	1	0.0389371	-0.234119	0.668958	0.0394438	-0.207333	0.762551	0.0460026	0.058353	0.978898	0.0484255	0.162029	0.542477	0.0521236	0.269253	0.51481
ENSMMUG00000000169	ARFRP1	0.0755476	-0.479372	0.212573	0.101464	-0.00518207	1	0.100571	-0.0204594	1	0.0767651	-0.458235	0.263326	0.119823	0.31531	0.156484	0.121529	0.300454	0.415277
ENSMMUG00000017540	ARG1	0.00136258	0.269962	0.967393	0.00142106	0.299827	0.910537	0.000929305	-0.379862	0.859568	0.00282225	1.52169	0.0246727	0.000320168	-1.95993	0.00533694	0.00139368	0.295088	0.906052
ENSMMUG00000015865	ARG2	0.145191	1.65276	1.15781e-13	0.0351476	-0.863546	0.0022907	0.051215	-0.225632	0.731863	0.13956	1.60088	5.34521e-13	0.011366	-2.66744	2.25907e-27	0.0241106	-1.39383	2.27905e-05
ENSMMUG00000051102	ARGLU1	0.681442	0.553664	0.0523643	0.452371	-0.145798	0.822929	0.416742	-0.283865	0.530626	0.526208	0.115771	0.878678	0.407414	-0.342014	0.134036	0.583812	0.292526	0.445953
ENSMMUG00000007831	ARHGAP1	0.060105	-0.332385	0.469294	0.0715267	-0.0570185	1	0.0694914	-0.105976	0.954979	0.062795	-0.264895	0.637467	0.0823633	0.208404	0.403043	0.0922615	0.378252	0.273875
ENSMMUG00000014953	ARHGAP10	0.0207415	-1.28962	0.000113247	0.0534319	0.22368	0.606987	0.045949	-0.0489145	1	0.0290691	-0.778911	0.0318183	0.0720379	0.856682	8.6579e-06	0.0395805	-0.289176	0.597586
ENSMMUG00000012276	ARHGAP11A	0.0239209	-0.133727	0.917395	0.0370423	0.665178	0.0112129	0.0413025	0.86397	0.000421248	0.0207435	-0.36623	0.478113	0.0150479	-0.961604	4.98869e-05	0.0158879	-0.788425	0.0376656
ENSMMUG00000004778	ARHGAP12	0.0470848	0.205437	0.630575	0.0446213	0.124938	0.843892	0.0411992	-0.018427	1	0.0441682	0.0998127	0.903938	0.0301759	-0.579932	0.014155	0.0507299	0.335025	0.381858
ENSMMUG00000006528	ARHGAP15	0.197272	-0.103828	0.918986	0.203022	-0.0624042	0.997537	0.187616	-0.197873	0.731863	0.189091	-0.17444	0.786325	0.239326	0.248786	0.281004	0.233859	0.179107	0.722661
ENSMMUG00000029176	ARHGAP17	0.102345	0.149213	0.737656	0.09019	-0.0656691	0.994219	0.097164	0.0667899	0.986095	0.0770474	-0.317295	0.522415	0.0867656	-0.140532	0.640027	0.114142	0.336944	0.342788
ENSMMUG00000020365	ARHGAP18	0.107644	-1.2459	4.83788e-05	0.314149	0.523739	0.0455828	0.224892	-0.0941051	0.953796	0.109503	-1.22838	5.97047e-05	0.334496	0.68656	0.000317358	0.217832	-0.141517	0.854351
ENSMMUG00000047189	ARHGAP19	0.00923528	-0.0854913	1	0.00843163	-0.261759	0.732013	0.00857026	-0.22773	0.826068	0.00479782	-1.10767	0.0208667	0.0119263	0.3771	0.210277	0.0156092	0.809913	0.0261661
ENSMMUG00000000527	ARHGAP20	0.00393635	-0.431244	0.607608	0.00881058	0.997374	0.00942739	0.00733119	0.609311	0.250627	0.00366892	-0.547586	0.48943	0.00160084	-1.93939	1.38997e-06	0.00668966	0.419604	0.524261
ENSMMUG00000016123	ARHGAP21	0.107644	-0.153533	0.859614	0.154327	0.495056	0.0698747	0.160976	0.563578	0.0351774	0.0835385	-0.563875	0.138451	0.0801221	-0.6969	0.00111026	0.118741	0.00666064	1
ENSMMUG00000004063	ARHGAP22	0.00136258	-2.59223	3.31203e-07	0.0130738	0.91787	0.00199323	0.0114614	0.635061	0.0857551	0.0045156	-0.906607	0.0681495	0.00952501	0.307615	0.339918	0.0039023	-1.12786	0.0157648
ENSMMUG00000020020	ARHGAP23	0.00605592	0.349025	0.59278	0.00606319	0.370635	0.564225	0.00526606	0.113108	0.989595	0.00522116	0.104282	0.983879	0.0030416	-0.84821	0.0225251	0.00529598	0.12729	0.941524
ENSMMUG00000008341	ARHGAP24	0.00560172	-1.29208	0.00175311	0.0136422	0.0913129	0.952643	0.0114614	-0.211465	0.820565	0.00649117	-1.08202	0.0105287	0.0216114	1.05545	1.38997e-06	0.0125431	-0.0488665	1
ENSMMUG00000015052	ARHGAP25	0.126871	-0.0140202	1	0.119843	-0.117402	0.889771	0.108212	-0.290408	0.527185	0.0887597	-0.592862	0.106268	0.137752	0.139332	0.60706	0.189958	0.681525	0.0135083
ENSMMUG00000000419	ARHGAP26	0.071914	-0.10502	0.968822	0.0745583	-0.0515069	1	0.0800235	0.0742696	0.954225	0.0808574	0.088079	0.910904	0.0767604	0.000232194	1	0.0762342	-0.010039	1
[truncated: 18,433 more rows]
